# Supplementary material for: Analysis of in situ Transcriptomes Reveals Divergent Adaptive Response to Hyper- and Hypo-Salinity in the Hong Kong Oyster, Crassostrea hongkongensis
Source: Front Physiol. 2018 Oct 26;9:1491. doi: 10.3389/fphys.2018.01491 (PMC6212563; doi:10.3389/fphys.2018.01491)
Supplement: TABLE S2 — The gene list and functional annotation of DGEs under hypo-salinity. [file Table_2.XLSX]

## Sheet: supplementary Table2
GeneID	Length	control	hyposalinity	log2FoldChange(P1/P3)	Padj	Up/Down-Regulation	Pvalue	Cellular Component	Molecular Function	Biological Process	Kegg Orthology	Nr Description
Unigene0017738	1728	43.6043	111.684	1.35688	0.00163879	Up	0.000161023	NA	NA	NA	K04378//serum response factor	gi|762126213|ref|XP_011446156.1|//PREDICTED: serum response factor-like [Crassostrea gigas]
Unigene0013738	4916	1124.18	528.899	-1.08781	5.92352e-06	Down	1.64464e-07	GO:0005622//intracellular	GO:0008536//Ran GTPase binding	GO:0006886//intracellular protein transport	K14290//exportin-1	gi|762078017|ref|XP_011451739.1|//PREDICTED: exportin-1-like [Crassostrea gigas]
Unigene0008750	594	55.9318	225.455	2.0111	3.89492e-05	Up	1.65749e-06	NA	NA	NA	NA	NA
Unigene0008209	3182	343.201	169.523	-1.01757	0.00409419	Down	0.000511594	NA	NA	NA	K16675//palmitoyltransferase ZDHHC9/14/18 [EC:2.3.1.225]	gi|762077532|ref|XP_011451260.1|//PREDICTED: palmitoyltransferase ZDHHC9-like isoform X4 [Crassostrea gigas]
Unigene0024115	865	230.82	499.514	1.11376	0.00539371	Up	0.000725085	NA	NA	NA	NA	NA
Unigene0020451	1249	32.8913	87.9425	1.41885	0.00835087	Up	0.00125831	NA	NA	NA	NA	NA
Unigene0001959	1613	147.427	693.208	2.23328	1.08525e-07	Up	1.37685e-09	NA	NA	GO:0044765//single-organism transport	K14713//solute carrier family 39 (zinc transporter), member 7	gi|762096999|ref|XP_011431054.1|//PREDICTED: protein catecholamines up-like [Crassostrea gigas]
Unigene0000569	763	166.201	911.657	2.45556	1.44708e-07	Up	1.93276e-09	NA	NA	NA	NA	NA
Unigene0000629	684	18.7666	4.77798	-1.97369	0.0252119	Down	0.0053002	NA	NA	NA	NA	gi|762097604|ref|XP_011431376.1|//PREDICTED: uncharacterized protein LOC105331043 [Crassostrea gigas]
Unigene0011894	676	183.403	454.415	1.309	0.0134429	Up	0.00232963	NA	NA	NA	NA	NA
Unigene0015894	2326	325.594	951.898	1.54773	0.000581973	Up	4.48571e-05	NA	NA	NA	K14640//solute carrier family 20 (sodium-dependent phosphate transporter)	gi|762152635|ref|XP_011414326.1|//PREDICTED: sodium-dependent phosphate transporter 1-like [Crassostrea gigas]
Unigene0001286	574	335.673	118.656	-1.50027	0.00103521	Down	9.0813e-05	NA	NA	NA	NA	NA
Unigene0006500	3439	89.1934	24.3151	-1.87508	0.00449502	Down	0.000577155	NA	NA	NA	K08040//class B basic helix-loop-helix protein 8	gi|405970765|gb|EKC35641.1|//Class A basic helix-loop-helix protein 15 [Crassostrea gigas]
Unigene0001026	1581	107.126	30.1467	-1.82924	0.000102031	Down	5.33804e-06	NA	NA	NA	K20478//golgin subfamily B member 1	gi|762092160|ref|XP_011428505.1|//PREDICTED: golgin subfamily B member 1-like isoform X3 [Crassostrea gigas]
Unigene0026302	701	89.2876	350.733	1.97384	0.000159343	Up	9.14275e-06	NA	NA	NA	NA	NA
Unigene0030556	328	27.5522	99.8816	1.85805	0.00706275	Up	0.00101699	NA	NA	NA	NA	NA
Unigene0028470	564	10.6921	2.48993	-2.10237	0.0448655	Down	0.0111352	NA	NA	NA	NA	gi|658903811|ref|XP_008434649.1|//PREDICTED: keratin-associated protein 5-1-like [Poecilia reticulata]
Unigene0026252	705	108.079	240.622	1.15468	0.010637	Up	0.00170956	NA	NA	NA	NA	gi|762073843|ref|XP_011435881.1|//PREDICTED: LOW QUALITY PROTEIN: uncharacterized protein LOC105334211 [Crassostrea gigas]
Unigene0032719	2022	379.623	160.459	-1.24236	0.0074205	Down	0.0010817	GO:0009331//glycerol-3-phosphate dehydrogenase complex	GO:0051287//NAD binding;GO:0042803//protein homodimerization activity;GO:0004367//glycerol-3-phosphate dehydrogenase [NAD+] activity	GO:0046168//glycerol-3-phosphate catabolic process;GO:0005975//carbohydrate metabolic process;GO:0055114//oxidation-reduction process	K00006//glycerol-3-phosphate dehydrogenase (NAD+) [EC:1.1.1.8]	gi|762159079|ref|XP_011417739.1|//PREDICTED: glycerol-3-phosphate dehydrogenase [NAD(+)], cytoplasmic-like [Crassostrea gigas]
Unigene0021664	1102	75.3667	28.6188	-1.39696	0.0106944	Down	0.00172086	NA	NA	NA	K20285//Rab9 effector protein with kelch motifs	gi|405960350|gb|EKC26280.1|//Kelch domain-containing protein 9 [Crassostrea gigas]
Unigene0033001	749	18.2959	4.34374	-2.07451	0.0139427	Down	0.00243957	NA	NA	NA	K16831//protein aurora borealis	gi|762145149|ref|XP_011455852.1|//PREDICTED: protein aurora borealis-like [Crassostrea gigas]
Unigene0001530	327	24.5725	93.1099	1.92189	0.00138279	Up	0.000129326	NA	NA	NA	NA	NA
Unigene0009437	304	22.0306	83.8633	1.92853	0.00593212	Up	0.000817082	NA	NA	NA	K14960//COMPASS component SPP1	gi|762092114|ref|XP_011428482.1|//PREDICTED: CXXC-type zinc finger protein 1-like isoform X1 [Crassostrea gigas]
Unigene0030463	387	21.2865	2.66449	-2.99801	0.00317004	Down	0.000372572	NA	NA	NA	NA	gi|762153389|ref|XP_011414729.1|//PREDICTED: uncharacterized protein LOC105319042 [Crassostrea gigas]
Unigene0031957	2682	353.053	115.248	-1.61514	0.0469921	Down	0.0118254	NA	NA	NA	K06238//collagen, type VI, alpha	gi|762095041|ref|XP_011430018.1|//PREDICTED: CUB and sushi domain-containing protein 3-like isoform X2 [Crassostrea gigas]
Unigene0008636	2602	178.788	42.6474	-2.06772	5.40242e-05	Down	2.45594e-06	NA	NA	NA	K15293//protein unc-13 A/B/C	gi|762096146|ref|XP_011430596.1|//PREDICTED: protein unc-13 homolog A-like isoform X17 [Crassostrea gigas]
Unigene0015071	2781	187.703	497.14	1.4052	2.72904e-05	Up	1.07262e-06	NA	GO:0005488//binding	NA	K09203//early growth response protein 1	gi|762163832|ref|XP_011420212.1|//PREDICTED: early growth response protein 1-B-like [Crassostrea gigas]
Unigene0002729	651	18.6739	4.69242	-1.99262	0.0492765	Down	0.0126274	NA	NA	NA	K07611//lamin B;K20478//golgin subfamily B member 1	gi|762070463|ref|XP_011451234.1|//PREDICTED: sporulation-specific protein 15-like [Crassostrea gigas]
Unigene0012015	500	549.567	1168.08	1.08776	0.0178617	Up	0.00337921	NA	NA	NA	NA	NA
Unigene0008172	1418	104.762	319.047	1.60665	9.35313e-07	Up	1.79484e-08	NA	NA	NA	NA	gi|762170286|ref|XP_011423566.1|//PREDICTED: serine/arginine repetitive matrix protein 2-like isoform X1 [Crassostrea gigas]
Unigene0023315	936	33.6602	10.6513	-1.66002	0.0438003	Down	0.0108108	NA	NA	NA	K10260//F-box and WD-40 domain protein 7	gi|762077408|ref|XP_011450644.1|//PREDICTED: F-box/WD repeat-containing protein 7-like isoform X2 [Crassostrea gigas]
Unigene0017586	1770	218.366	43.7942	-2.31794	0.000178283	Down	1.04909e-05	NA	NA	NA	K06825//fibrillin 1;K05094//fibroblast growth factor receptor 3 [EC:2.7.10.1]	gi|762143364|ref|XP_011454932.1|//PREDICTED: uncharacterized protein LOC105347506 [Crassostrea gigas]
Unigene0031666	2642	181.88	440.5	1.27616	0.0103546	Up	0.00165233	NA	NA	NA	K07962//ADP-ribosylation factor-like protein 13B	gi|762131154|ref|XP_011448734.1|//PREDICTED: ADP-ribosylation factor-like protein 13B [Crassostrea gigas]
Unigene0005244	1547	56.7896	154.34	1.44241	0.00252869	Up	0.000280509	NA	NA	NA	NA	gi|762085926|ref|XP_011425282.1|//PREDICTED: mucin-17-like [Crassostrea gigas]
Unigene0032013	1120	883.916	3438.94	1.95998	1.53998e-07	Up	2.0912e-09	NA	NA	NA	K06107//erythrocyte membrane protein band 4.1	gi|762106691|ref|XP_011435942.1|//PREDICTED: band 4.1-like protein 2 isoform X5 [Crassostrea gigas]
Unigene0031852	432	11.5435	44.2256	1.93781	0.00172201	Up	0.000172031	NA	NA	NA	NA	NA
Unigene0003241	660	94.8837	34.1202	-1.47553	0.000408125	Down	2.89984e-05	NA	NA	NA	NA	gi|405953797|gb|EKC21388.1|//YTH domain-containing protein 1 [Crassostrea gigas]
Unigene0010437	615	34.8377	142.747	2.03474	0.000131599	Up	7.25303e-06	GO:0016020//membrane	NA	NA	K19329//WW domain-containing oxidoreductase	gi|762123919|ref|XP_011444957.1|//PREDICTED: uncharacterized protein LOC105340540 isoform X2 [Crassostrea gigas]
Unigene0009671	1659	243.18	567.616	1.22289	0.000514064	Up	3.86887e-05	GO:0016020//membrane	NA	NA	K01495//GTP cyclohydrolase I [EC:3.5.4.16]	gi|762154921|ref|XP_011415545.1|//PREDICTED: uncharacterized protein LOC105319639 [Crassostrea gigas]
Unigene0003333	578	109.333	257.026	1.23319	0.00883155	Up	0.00134932	NA	NA	NA	NA	NA
Unigene0010544	1057	47.2328	13.1272	-1.84723	0.0234717	Down	0.00482737	NA	NA	NA	K00698//chitin synthase [EC:2.4.1.16]	gi|762126263|ref|XP_011446182.1|//PREDICTED: uncharacterized protein LOC105341373 [Crassostrea gigas]
Unigene0007123	355	26.4138	8.2271	-1.68283	0.0275315	Down	0.00594493	NA	NA	NA	NA	NA
Unigene0026896	647	41.3787	8.37981	-2.3039	0.000198741	Down	1.19862e-05	NA	NA	NA	K10380//ankyrin	gi|762165913|ref|XP_011421271.1|//PREDICTED: uncharacterized protein LOC105323896, partial [Crassostrea gigas]
Unigene0006509	3344	362.518	173.273	-1.065	0.0124597	Down	0.00210442	NA	NA	NA	K14005//protein transport protein SEC31	gi|762099248|ref|XP_011432043.1|//PREDICTED: protein transport protein Sec31A-like isoform X2 [Crassostrea gigas]
Unigene0032261	298	88.8357	535.227	2.59094	9.34497e-09	Up	8.35804e-11	NA	NA	NA	NA	gi|762135988|ref|XP_011451251.1|//PREDICTED: protein Hook homolog 1-like [Crassostrea gigas]
Unigene0007035	1427	151.225	49.7593	-1.60366	7.86723e-05	Down	3.89963e-06	NA	NA	NA	NA	gi|762092907|ref|XP_011428895.1|//PREDICTED: uncharacterized protein LOC105329372 isoform X1 [Crassostrea gigas]
Unigene0009161	1920	586.807	1301.85	1.1496	0.00211632	Up	0.000222702	NA	NA	NA	K02988//small subunit ribosomal protein S5	gi|762090651|ref|XP_011427707.1|//PREDICTED: WD repeat-containing protein 64-like isoform X3 [Crassostrea gigas]
Unigene0020029	1303	21.2132	51.5094	1.27988	0.0210362	Up	0.00417357	NA	NA	NA	K09228//KRAB domain-containing zinc finger protein	gi|405951709|gb|EKC19599.1|//Zinc finger protein 26 [Crassostrea gigas]
Unigene0026603	679	22.6983	73.2033	1.68933	0.00548751	Up	0.000742023	NA	NA	NA	K18592//gamma-glutamyltranspeptidase / glutathione hydrolase / leukotriene-C4 hydrolase [EC:2.3.2.2 3.4.19.13 3.4.19.14]	gi|762141346|ref|XP_011453857.1|//PREDICTED: gamma-glutamyltranspeptidase 1-like isoform X4 [Crassostrea gigas]
Unigene0033234	2319	138.311	65.757	-1.0727	0.0230853	Down	0.00472	NA	NA	NA	K08765//carnitine O-palmitoyltransferase 1, liver isoform [EC:2.3.1.21]	gi|405964800|gb|EKC30246.1|//Carnitine O-palmitoyltransferase 1, liver isoform [Crassostrea gigas]
Unigene0012530	334	18.0877	2.23095	-3.01928	0.00412667	Down	0.000516442	NA	NA	NA	NA	gi|762133882|ref|XP_011450155.1|//PREDICTED: flocculation protein FLO11-like [Crassostrea gigas]
Unigene0008502	1852	93.0112	289.387	1.63753	0.000159191	Up	9.1188e-06	NA	NA	NA	NA	NA
Unigene0031178	290	57.6211	123.716	1.10236	0.0120581	Up	0.00202025	NA	NA	NA	NA	NA
Unigene0020772	1203	34.2388	6.81809	-2.32819	0.00486765	Down	0.000637166	NA	NA	NA	K05126//proto-oncogene tyrosine-protein kinase Ret [EC:2.7.10.1]	gi|762156959|ref|XP_011416623.1|//PREDICTED: uncharacterized protein LOC105320394 [Crassostrea gigas]
Unigene0023931	882	60.0777	22.4817	-1.41808	0.0298077	Down	0.00659227	NA	GO:0016627//oxidoreductase activity, acting on the CH-CH group of donors	GO:0006631//fatty acid metabolic process	K00232//acyl-CoA oxidase [EC:1.3.3.6]	gi|762096247|ref|XP_011430645.1|//PREDICTED: peroxisomal acyl-coenzyme A oxidase 1-like [Crassostrea gigas]
Unigene0030566	317	8.31979	23.4031	1.49208	0.0479458	Up	0.0121718	NA	NA	NA	NA	NA
Unigene0025085	788	2.36254	13.7037	2.53616	0.0162051	Up	0.00297075	NA	NA	NA	K06238//collagen, type VI, alpha	gi|762153522|ref|XP_011414800.1|//PREDICTED: uncharacterized protein LOC105319089 [Crassostrea gigas]
Unigene0033297	1243	93.2905	28.5572	-1.70788	0.000442619	Down	3.20561e-05	NA	NA	NA	NA	NA
Unigene0031040	555	32.9566	73.9038	1.16508	0.0133546	Up	0.00230747	NA	NA	NA	NA	NA
Unigene0000345	2212	110.078	296.038	1.42726	0.000970485	Up	8.40833e-05	NA	NA	NA	NA	NA
Unigene0025892	726	56.9507	122.842	1.10901	0.0139038	Up	0.00243054	NA	NA	NA	NA	NA
Unigene0005222	1622	24.9594	7.8347	-1.67163	0.0388136	Down	0.00923232	NA	NA	NA	K14283//transforming acidic coiled-coil-containing protein 3	gi|762156856|ref|XP_011416569.1|//PREDICTED: transforming acidic coiled-coil-containing protein 3-like [Crassostrea gigas]
Unigene0002584	2240	212.933	94.3871	-1.17374	0.0403612	Down	0.00972781	NA	NA	NA	K19009//serine/threonine-protein kinase SIK3 [EC:2.7.11.1]	gi|762085951|ref|XP_011425294.1|//PREDICTED: serine/threonine-protein kinase SIK3-like [Crassostrea gigas]
Unigene0024886	802	7.3717	48.88	2.72918	0.00567978	Up	0.00077454	NA	NA	NA	NA	NA
Unigene0017866	1701	190.753	46.2152	-2.04527	0.000773852	Down	6.36428e-05	NA	GO:0004672//protein kinase activity;GO:0032550//purine ribonucleoside binding	GO:0006464//cellular protein modification process;GO:0006796//phosphate-containing compound metabolic process	K04345//protein kinase A [EC:2.7.11.11]	gi|762113172|ref|XP_011439337.1|//PREDICTED: cAMP-dependent protein kinase catalytic subunit-like isoform X7 [Crassostrea gigas]
Unigene0021257	1147	130.567	48.1586	-1.43892	0.0171785	Down	0.00321132	NA	NA	NA	K17341//hemicentin	gi|762114271|ref|XP_011439910.1|//PREDICTED: uncharacterized protein LOC105337051 [Crassostrea gigas]
Unigene0033029	285	2.78498	15.5212	2.4785	0.00812662	Up	0.0012139	NA	NA	NA	NA	NA
Unigene0019721	1348	1.17149	11.9226	3.34728	0.00172856	Up	0.000172898	NA	NA	NA	K13912//deleted in malignant brain tumors 1 protein	gi|762072696|ref|XP_011431696.1|//PREDICTED: uncharacterized protein LOC105331275 [Crassostrea gigas]
Unigene0021039	1164	17.4113	4.72959	-1.88024	0.0325592	Down	0.00734816	NA	NA	NA	K15436//transportin-3	gi|405970923|gb|EKC35786.1|//Transportin-3 [Crassostrea gigas]
Unigene0001906	889	92.3691	25.7388	-1.84346	0.00297238	Down	0.000342329	NA	NA	NA	NA	gi|762169716|ref|XP_011423270.1|//PREDICTED: inactive rhomboid protein 2-like isoform X3 [Crassostrea gigas]
Unigene0018943	1484	1033.17	2408.64	1.22114	3.96974e-05	Up	1.6944e-06	NA	NA	NA	K11997//tripartite motif-containing protein 2/3;K08883//tripartite motif-containing protein 33 [EC:2.3.2.27];K12026//tripartite motif-containing protein 56 [EC:2.3.2.27]	gi|762113933|ref|XP_011439736.1|//PREDICTED: tripartite motif-containing protein 45-like isoform X3 [Crassostrea gigas]
Unigene0025943	724	101.728	239.827	1.23728	0.011411	Up	0.00187182	GO:0016020//membrane;GO:0016021//integral component of membrane;GO:0005886//plasma membrane	GO:0005230//extracellular ligand-gated ion channel activity	GO:0034220//ion transmembrane transport	K05194//glycine receptor alpha-2;K05195//glycine receptor alpha-3	gi|762129793|ref|XP_011448026.1|//PREDICTED: glycine receptor subunit alpha-3-like [Crassostrea gigas]
Unigene0023095	950	166.947	33.1864	-2.33073	5.34017e-07	Down	9.27734e-09	NA	NA	NA	NA	gi|762090528|ref|XP_011427639.1|//PREDICTED: zinc finger protein 83-like isoform X4 [Crassostrea gigas]
Unigene0017772	1719	18.614	70.7979	1.92731	0.00444757	Up	0.000569078	NA	NA	NA	NA	gi|762107902|ref|XP_011436570.1|//PREDICTED: sterile alpha motif domain-containing protein 9-like [Crassostrea gigas]
Unigene0027310	634	39.0669	14.7743	-1.40286	0.028428	Down	0.00620376	NA	NA	NA	NA	gi|762084687|ref|XP_011424842.1|//PREDICTED: DTW domain-containing protein 2-like, partial [Crassostrea gigas]
Unigene0021058	1172	337.997	1408.99	2.05957	5.1373e-06	Up	1.37558e-07	NA	NA	NA	K01785//aldose 1-epimerase [EC:5.1.3.3]	gi|762120176|ref|XP_011443010.1|//PREDICTED: aldose 1-epimerase-like [Crassostrea gigas]
Unigene0006135	616	277.204	136.32	-1.02396	0.0135189	Down	0.00234731	NA	NA	NA	NA	NA
Unigene0031767	459	13.1408	39.9645	1.60466	0.0223566	Up	0.00452748	NA	NA	NA	NA	gi|762103240|ref|XP_011434136.1|//PREDICTED: uncharacterized protein PFB0765w-like [Crassostrea gigas]
Unigene0029498	505	2108.34	6952.39	1.7214	7.22581e-05	Up	3.50338e-06	NA	NA	NA	NA	gi|405969740|gb|EKC34693.1|//hypothetical protein CGI_10026830 [Crassostrea gigas]
Unigene0012421	580	30.9539	7.19842	-2.10437	0.00358575	Down	0.000432745	GO:0016021//integral component of membrane;GO:0031201//SNARE complex	NA	GO:0006886//intracellular protein transport;GO:0016192//vesicle-mediated transport	K08489//syntaxin 16	gi|762090054|ref|XP_011427391.1|//PREDICTED: syntaxin-16-like isoform X2 [Crassostrea gigas]
Unigene0008841	1320	430.912	124.397	-1.79245	0.00223782	Down	0.000239366	GO:0016021//integral component of membrane	GO:0015098//molybdate ion transmembrane transporter activity	GO:0015689//molybdate ion transport	NA	gi|762158925|ref|XP_011417660.1|//PREDICTED: molybdate-anion transporter-like isoform X2 [Crassostrea gigas]
Unigene0018194	1628	240.578	87.8761	-1.45296	0.000244813	Down	1.55061e-05	NA	NA	NA	K04985//polycystin 1	gi|762117656|ref|XP_011441689.1|//PREDICTED: polycystin-1-like isoform X2 [Crassostrea gigas]
Unigene0026869	662	40.8376	12.5618	-1.70085	0.0106538	Down	0.00171297	NA	NA	NA	K17890//autophagy-related protein 16-1	gi|762157732|ref|XP_011417029.1|//PREDICTED: autophagy-related protein 16-1-like [Crassostrea gigas]
Unigene0006871	719	73.4659	294.968	2.00541	1.76038e-05	Up	6.25679e-07	NA	NA	NA	NA	NA
Unigene0002748	538	346.011	1574.61	2.1861	1.37485e-06	Up	2.82236e-08	NA	NA	NA	K13171//serine/arginine repetitive matrix protein 1	gi|762099071|ref|XP_011431948.1|//PREDICTED: serine/arginine repetitive matrix protein 1-like isoform X7 [Crassostrea gigas]
Unigene0019658	1361	131.798	568.923	2.1099	5.90033e-06	Up	1.63609e-07	NA	NA	NA	K16489//protein SFI1	gi|762137919|ref|XP_011452263.1|//PREDICTED: uncharacterized protein LOC105345698 isoform X4 [Crassostrea gigas]
Unigene0017345	1823	116.307	35.2319	-1.72298	0.000538251	Down	4.08522e-05	NA	NA	NA	K09668//glycosyltransferase-like protein LARGE [EC:2.4.2.- 2.4.1.-]	gi|405965905|gb|EKC31250.1|//Glycosyltransferase-like protein LARGE1 [Crassostrea gigas]
Unigene0028110	577	53.9283	19.4883	-1.46843	0.0134779	Down	0.00233932	NA	NA	NA	NA	gi|762163150|ref|XP_011419862.1|//PREDICTED: uncharacterized protein LOC105322709 [Crassostrea gigas]
Unigene0031738	414	39.2516	111.836	1.51057	0.0171223	Up	0.00319511	NA	NA	NA	NA	NA
Unigene0006923	856	178.651	583.699	1.70808	9.98857e-06	Up	3.17128e-07	NA	NA	NA	NA	NA
Unigene0008509	1925	442.37	83.8993	-2.39852	1.68846e-10	Down	8.88068e-13	NA	NA	NA	K05164//interleukin 17 receptor A;K05167//interleukin 17 receptor D	gi|405958795|gb|EKC24887.1|//Interleukin-17 receptor D [Crassostrea gigas]
Unigene0002027	503	53.8487	319.767	2.57004	5.09574e-05	Up	2.28383e-06	NA	NA	NA	NA	NA
Unigene0023802	893	53.3162	165.667	1.63564	0.000417913	Up	2.98405e-05	NA	NA	NA	NA	NA
Unigene0032988	518	6913.22	3113.61	-1.15077	0.00168772	Down	0.000167637	NA	NA	NA	NA	NA
Unigene0021349	1130	149.049	43.1039	-1.78989	8.775e-05	Down	4.4419e-06	NA	NA	NA	NA	gi|762073917|ref|XP_011436295.1|//PREDICTED: uncharacterized protein LOC105334509 [Crassostrea gigas]
Unigene0007614	478	20.99	122.762	2.54809	0.00522773	Up	0.000696564	NA	NA	NA	NA	NA
Unigene0020192	1278	158.413	77.8449	-1.02502	0.00566071	Down	0.000771218	NA	NA	NA	K17885//mitochondrial carrier	gi|762146785|ref|XP_011456689.1|//PREDICTED: mitochondrial carrier homolog 2-like [Crassostrea gigas]
Unigene0012678	357	20.4908	5.94339	-1.78562	0.0385718	Down	0.00915513	NA	NA	NA	K08869//aarF domain-containing kinase	gi|762131063|ref|XP_011448686.1|//PREDICTED: uncharacterized aarF domain-containing protein kinase 5-like isoform X2 [Crassostrea gigas]
Unigene0006049	209	29.5567	405.114	3.77677	0.00045	Up	3.27054e-05	NA	NA	NA	NA	NA
Unigene0032745	296	33.2886	177.366	2.41363	0.00196247	Up	0.000202059	NA	NA	NA	NA	NA
Unigene0026018	719	19.3099	54.2394	1.49	0.0116559	Up	0.00192464	NA	NA	NA	NA	NA
Unigene0019769	1341	63.9527	227.839	1.83293	8.677e-07	Up	1.65956e-08	NA	NA	NA	NA	gi|762168007|ref|XP_011422354.1|//PREDICTED: translational activator GCN1-like [Crassostrea gigas]
Unigene0024928	798	25.08	3.57439	-2.81077	0.00209166	Down	0.000219561	NA	NA	NA	NA	NA
Unigene0023656	906	99.4217	37.8321	-1.39395	0.000850329	Down	7.1369e-05	NA	GO:0097159//organic cyclic compound binding;GO:0000166//nucleotide binding;GO:0003676//nucleic acid binding	NA	K14411//RNA-binding protein Musashi	gi|762146950|ref|XP_011456773.1|//PREDICTED: TAR DNA-binding protein 43-like [Crassostrea gigas]
Unigene0024097	857	1.80385	25.2508	3.80717	3.56045e-05	Up	1.49473e-06	NA	NA	NA	NA	gi|405957329|gb|EKC23549.1|//hypothetical protein CGI_10005495 [Crassostrea gigas]
Unigene0018337	1598	34.6466	86.0432	1.31235	0.0153596	Up	0.00277044	NA	NA	NA	K14861//nucleolar pre-ribosomal-associated protein 1	gi|762072546|ref|XP_011430881.1|//PREDICTED: nucleolar pre-ribosomal-associated protein 1-like [Crassostrea gigas]
Unigene0018914	1487	91.8784	39.0993	-1.23258	0.0147948	Down	0.00264336	NA	GO:0004180//carboxypeptidase activity	NA	K07752//carboxypeptidase D [EC:3.4.17.22]	gi|762103516|ref|XP_011434280.1|//PREDICTED: carboxypeptidase D-like [Crassostrea gigas]
Unigene0024558	830	89.8586	245.08	1.44752	6.96834e-05	Up	3.35856e-06	NA	NA	NA	K19867//LIM domain-binding protein 3	gi|762150752|ref|XP_011413342.1|//PREDICTED: PDZ and LIM domain protein Zasp-like [Crassostrea gigas]
Unigene0021196	1143	332.642	110.066	-1.59561	0.00197776	Down	0.000204011	NA	NA	NA	K10352//myosin heavy chain	gi|762160918|ref|XP_011418675.1|//PREDICTED: uncharacterized protein LOC105321888 isoform X1 [Crassostrea gigas]
Unigene0014202	3717	95.7631	253.56	1.40478	0.00903987	Up	0.0013902	NA	NA	NA	K17387//kinesin family member 23	gi|762129278|ref|XP_011447759.1|//PREDICTED: kinesin-like protein KIF23 isoform X2 [Crassostrea gigas]
Unigene0015904	2318	95.7819	40.6326	-1.23712	0.0133727	Down	0.00231254	NA	NA	NA	K08737//DNA mismatch repair protein MSH6	gi|762101192|ref|XP_011433069.1|//PREDICTED: uncharacterized protein LOC105332235 isoform X3 [Crassostrea gigas]
Unigene0019529	1369	1232.62	3631.11	1.55868	9.33976e-06	Up	2.91765e-07	NA	NA	NA	NA	NA
Unigene0006701	2182	161.238	350.972	1.12217	0.0015574	Up	0.000150771	NA	NA	NA	K06699//proteasome activator subunit 4	gi|762090606|ref|XP_011427683.1|//PREDICTED: proteasome activator complex subunit 4B-like isoform X1 [Crassostrea gigas]
Unigene0028825	544	28.1264	7.49094	-1.90871	0.00920799	Down	0.00142327	NA	NA	NA	K10596//ubiquitin conjugation factor E4 A [EC:2.3.2.27]	gi|405963449|gb|EKC29019.1|//Ubiquitin conjugation factor E4 A [Crassostrea gigas]
Unigene0006622	3484	213.584	75.6308	-1.49776	7.54294e-05	Down	3.70523e-06	NA	GO:0003824//catalytic activity	NA	K10147//protein phosphatase 1D [EC:3.1.3.16]	gi|762102279|ref|XP_011433632.1|//PREDICTED: uncharacterized protein LOC105332659 [Crassostrea gigas]
Unigene0028586	558	34.4281	8.45203	-2.02622	0.0109252	Down	0.00176741	NA	NA	NA	K07369//mucosa-associated lymphoid tissue lymphoma translocation protein 1 [EC:3.4.22.-]	gi|762154151|ref|XP_011415135.1|//PREDICTED: mucosa-associated lymphoid tissue lymphoma translocation protein 1-like [Crassostrea gigas]
Unigene0000863	638	35.5663	175.778	2.30517	0.00187337	Up	0.000190545	NA	NA	NA	NA	NA
Unigene0015350	2592	321.628	91.1745	-1.81869	5.93749e-07	Down	1.04957e-08	NA	NA	NA	K09581//protein disulfide isomerase family A, member 2 [EC:5.3.4.1];K08056//protein disulfide isomerase family A, member 3 [EC:5.3.4.1];K18042//serine/threonine/tyrosine-interacting protein	gi|762105259|ref|XP_011435191.1|//PREDICTED: thioredoxin domain-containing protein 16-like [Crassostrea gigas]
Unigene0002769	489	18.3593	5.46459	-1.74833	0.0472227	Down	0.0119311	NA	NA	NA	NA	NA
Unigene0021468	1119	61.6674	159.525	1.3712	0.00146528	Up	0.00013933	NA	NA	NA	K11313//transcription initiation protein SPT3	gi|762095108|ref|XP_011430052.1|//PREDICTED: transcription initiation protein SPT3 homolog [Crassostrea gigas]
Unigene0021237	1144	38.4606	81.4461	1.08246	0.0486534	Up	0.0124151	NA	NA	NA	NA	NA
Unigene0032217	870	116.774	14.4326	-3.01631	0.00972252	Down	0.00152419	NA	NA	NA	NA	gi|405959337|gb|EKC25386.1|//Transposable element Tcb2 transposase [Crassostrea gigas]
Unigene0033326	348	10.9103	83.6387	2.93847	7.27717e-06	Up	2.11959e-07	NA	NA	NA	NA	NA
Unigene0021609	1105	94.1762	365.679	1.95714	4.93688e-06	Up	1.31405e-07	NA	NA	NA	NA	NA
Unigene0025597	749	153.385	61.6868	-1.31413	0.00590866	Down	0.000812345	NA	NA	NA	NA	gi|762109727|ref|XP_011437527.1|//PREDICTED: uncharacterized protein LOC105335385 [Crassostrea gigas]
Unigene0006632	736	121.228	43.7076	-1.47177	0.00106359	Down	9.40486e-05	NA	NA	NA	NA	gi|762155056|ref|XP_011415619.1|//PREDICTED: golgin subfamily A member 6-like protein 22 isoform X2 [Crassostrea gigas]
Unigene0022242	1041	56.8564	15.3634	-1.88782	0.00137399	Down	0.000128285	NA	NA	NA	K12571//PAB-dependent poly(A)-specific ribonuclease subunit 2 [EC:3.1.13.4];K01647//citrate synthase [EC:2.3.3.1]	gi|405978198|gb|EKC42608.1|//canopy-like protein 2 [Crassostrea gigas]
Unigene0031752	2095	2159.24	597.965	-1.85239	0.000239195	Down	1.49597e-05	NA	NA	NA	K00820//glucosamine--fructose-6-phosphate aminotransferase (isomerizing) [EC:2.6.1.16]	gi|762127174|ref|XP_011446662.1|//PREDICTED: glutamine--fructose-6-phosphate aminotransferase [isomerizing] 2-like isoform X7 [Crassostrea gigas]
Unigene0002094	352	11.7878	1.773	-2.73303	0.0102642	Down	0.001633	NA	NA	NA	NA	NA
Unigene0014446	3373	606.387	289.248	-1.06793	0.00170677	Down	0.000169964	GO:0044424//intracellular part	GO:0005515//protein binding;GO:0000166//nucleotide binding	GO:0044763//single-organism cellular process	K17914//kinesin family member 13	gi|405976404|gb|EKC40910.1|//Chromosome-associated kinesin KIF4B [Crassostrea gigas]
Unigene0008400	209	42.5757	12.3924	-1.78057	0.0483416	Down	0.0123139	NA	NA	NA	NA	NA
Unigene0030765	319	56.5367	24.9279	-1.18143	0.0389421	Down	0.00927282	NA	NA	NA	K12838//poly(U)-binding-splicing factor PUF60	gi|762153204|ref|XP_011414629.1|//PREDICTED: poly(U)-binding-splicing factor half pint-like [Crassostrea gigas]
Unigene0005102	979	48.735	16.1165	-1.59642	0.014709	Down	0.00262436	NA	NA	NA	NA	gi|762136619|ref|XP_011451590.1|//PREDICTED: apoptosis-resistant E3 ubiquitin protein ligase 1-like isoform X1 [Crassostrea gigas]
Unigene0029445	509	26.9267	75.991	1.49679	0.00612329	Up	0.000851807	NA	NA	NA	NA	NA
Unigene0002230	232	10.5259	35.9015	1.7701	0.0419572	Up	0.0102288	NA	NA	NA	NA	NA
Unigene0003726	1257	488.032	1406.09	1.52664	1.81768e-07	Up	2.53783e-09	NA	NA	NA	NA	gi|762103605|ref|XP_011434327.1|//PREDICTED: uncharacterized protein LOC105333178 [Crassostrea gigas]
Unigene0007903	4411	374.838	1091.03	1.54136	2.00243e-05	Up	7.39158e-07	NA	NA	NA	K16462//centrosomal protein CEP164;K10587//ubiquitin-protein ligase E3 A [EC:2.3.2.26]	gi|762153924|ref|XP_011415014.1|//PREDICTED: centrosomal protein of 164 kDa-like isoform X2 [Crassostrea gigas]
Unigene0015705	2423	115.062	425.037	1.88517	9.64453e-09	Up	8.66966e-11	NA	NA	NA	K11494//RCC1 and BTB domain-containing protein;K10523//speckle-type POZ protein;K10443//kelch-like protein 2/3	gi|762109577|ref|XP_011437449.1|//PREDICTED: inhibitor of Bruton tyrosine kinase-like, partial [Crassostrea gigas]
Unigene0033145	249	13.01	33.1592	1.34978	0.0456303	Up	0.0114021	NA	NA	NA	NA	NA
Unigene0013209	270	1.18075	6.82134	2.53035	0.0362958	Up	0.00847817	NA	NA	NA	K17353//tetraspanin-18	gi|762128319|ref|XP_011447260.1|//PREDICTED: uroplakin-1b-like [Crassostrea gigas]
Unigene0008066	2255	1033.49	2485.25	1.26587	0.000903538	Up	7.67521e-05	NA	NA	NA	NA	gi|762109421|ref|XP_011437367.1|//PREDICTED: transmembrane protein 8A-like isoform X2 [Crassostrea gigas]
Unigene0003432	468	44.1096	162.209	1.87869	0.00146437	Up	0.000139185	NA	NA	NA	NA	NA
Unigene0025502	755	54.6399	158.496	1.53642	0.000858996	Up	7.21968e-05	NA	NA	NA	NA	gi|762087776|ref|XP_011426191.1|//PREDICTED: nischarin-like [Crassostrea gigas]
Unigene0015390	2576	61.2096	21.7538	-1.49249	0.0103784	Down	0.00165911	NA	NA	NA	NA	gi|762074161|ref|XP_011437544.1|//PREDICTED: mdm2-binding protein-like [Crassostrea gigas]
Unigene0033194	841	128.757	47.3419	-1.44346	0.0030805	Down	0.000357727	NA	NA	NA	K20478//golgin subfamily B member 1	gi|762092158|ref|XP_011428504.1|//PREDICTED: golgin subfamily B member 1-like isoform X2 [Crassostrea gigas]
Unigene0018342	1599	1081.03	3541.03	1.71177	0.000457488	Up	3.33808e-05	NA	GO:0016832//aldehyde-lyase activity	GO:0006007//glucose catabolic process	K01623//fructose-bisphosphate aldolase, class I [EC:4.1.2.13]	gi|405973252|gb|EKC37976.1|//Fructose-bisphosphate aldolase [Crassostrea gigas]
Unigene0014128	3823	613.842	1231.53	1.00451	0.00892681	Up	0.00136758	NA	NA	NA	K10402//kinesin family member 20;K06267//hyaluronan-mediated motility receptor;K11498//centromeric protein E;K09291//nucleoprotein TPR;K20478//golgin subfamily B member 1	gi|405956994|gb|EKC23233.1|//IQ domain-containing protein E [Crassostrea gigas]
Unigene0028258	577	204.477	827.996	2.01769	1.94241e-05	Up	7.10194e-07	NA	NA	NA	NA	gi|762136572|ref|XP_011451567.1|//PREDICTED: radial spoke head 10 homolog B-like isoform X2 [Crassostrea gigas]
Unigene0000208	266	9.94233	34.1135	1.77869	0.0395663	Up	0.00946938	NA	NA	NA	NA	NA
Unigene0015223	2669	66.7367	23.7433	-1.49096	0.00548452	Down	0.000741444	NA	NA	NA	K11997//tripartite motif-containing protein 2/3;K12035//tripartite motif-containing protein 71 [EC:2.3.2.27]	gi|762153629|ref|XP_011414853.1|//PREDICTED: tripartite motif-containing protein 3-like [Crassostrea gigas]
Unigene0022404	1020	36.7574	91.5125	1.31593	0.0299981	Up	0.00665446	NA	NA	NA	NA	NA
Unigene0032790	1055	194.01	59.7981	-1.69796	0.000115818	Down	6.22654e-06	NA	NA	NA	NA	NA
Unigene0004324	860	13.346	57.113	2.09741	0.0021368	Up	0.00022526	NA	NA	NA	NA	NA
Unigene0003933	1138	320.21	99.297	-1.68919	7.14601e-05	Down	3.45558e-06	NA	NA	NA	K17579//protein phosphatase 1 regulatory subunit 42	gi|762101495|ref|XP_011433228.1|//PREDICTED: protein phosphatase 1 regulatory subunit 42-like isoform X2 [Crassostrea gigas]
Unigene0016171	2203	230.448	83.8801	-1.45804	0.042655	Down	0.0104498	NA	GO:0003677//DNA binding;GO:0005524//ATP binding;GO:0003910//DNA ligase (ATP) activity	GO:0071897//DNA biosynthetic process;GO:0051103//DNA ligation involved in DNA repair;GO:0006260//DNA replication;GO:0006310//DNA recombination	K10777//DNA ligase 4 [EC:6.5.1.1]	gi|762111643|ref|XP_011438540.1|//PREDICTED: DNA ligase 4-like isoform X1 [Crassostrea gigas]
Unigene0019700	1352	78.5141	19.6501	-1.99842	0.0201574	Down	0.00394526	NA	NA	NA	NA	gi|762150282|ref|XP_011413094.1|//PREDICTED: uncharacterized protein LOC105317971 [Crassostrea gigas]
Unigene0013873	4428	142.26	311.82	1.13218	0.0110624	Up	0.00179842	NA	NA	NA	NA	gi|762167668|ref|XP_011422171.1|//PREDICTED: uncharacterized protein LOC105324716 [Crassostrea gigas]
Unigene0029820	483	36.8735	182.063	2.30378	4.93489e-06	Up	1.31096e-07	NA	NA	NA	NA	NA
Unigene0014618	3179	56.7517	15.1546	-1.90491	0.00539145	Down	0.000723878	NA	NA	NA	K16468//centrobin	gi|762102604|ref|XP_011433801.1|//PREDICTED: uncharacterized protein LOC105332785 isoform X4 [Crassostrea gigas]
Unigene0002352	998	31.2011	12.3536	-1.33667	0.0455512	Down	0.0113765	NA	NA	NA	NA	NA
Unigene0031711	1160	84.8383	193.466	1.18929	0.0187267	Up	0.0035948	NA	NA	NA	NA	NA
Unigene0006793	205	91.386	304.981	1.73867	0.00243062	Up	0.000266531	NA	NA	NA	NA	NA
Unigene0013842	4526	85.7338	703.82	3.03727	2.22461e-27	Up	5.67303e-31	NA	NA	NA	K19865//fibrocystin	gi|762119789|ref|XP_011442809.1|//PREDICTED: fibrocystin-L-like [Crassostrea gigas]
Unigene0001757	595	31.3206	11.6812	-1.42292	0.0386044	Down	0.0091671	NA	NA	NA	K04851//voltage-dependent calcium channel L type alpha-1D	gi|762138766|ref|XP_011452716.1|//PREDICTED: muscle calcium channel subunit alpha-1-like isoform X14 [Crassostrea gigas]
Unigene0000877	670	45.0356	18.0722	-1.31729	0.0345207	Down	0.00794265	GO:0005856//cytoskeleton	NA	NA	K16812//targeting protein for Xklp2	gi|762073490|ref|XP_011433925.1|//PREDICTED: targeting protein for Xklp2-like isoform X2 [Crassostrea gigas]
Unigene0000882	273	27.3177	124.367	2.1867	7.46262e-05	Up	3.66339e-06	NA	NA	NA	NA	NA
Unigene0019470	1387	18.5668	72.6227	1.9677	5.89092e-05	Up	2.73599e-06	NA	NA	NA	NA	NA
Unigene0003429	238	17.8259	5.51132	-1.6935	0.0479349	Down	0.0121644	NA	NA	NA	NA	NA
Unigene0023883	884	100.323	393.188	1.97057	1.08059e-07	Up	1.36748e-09	NA	NA	NA	NA	gi|762080370|ref|XP_011416604.1|//PREDICTED: cilia- and flagella-associated protein 54-like [Crassostrea gigas]
Unigene0032787	219	113.951	233.118	1.03264	0.0120699	Up	0.00202261	NA	NA	NA	NA	NA
Unigene0011350	256	13.7199	45.8056	1.73925	0.012634	Up	0.00214373	NA	NA	NA	NA	NA
Unigene0021555	1115	112.629	38.7377	-1.53977	0.0111705	Down	0.00182347	NA	NA	NA	NA	gi|762162077|ref|XP_011419285.1|//PREDICTED: uncharacterized protein LOC105322331 isoform X2 [Crassostrea gigas]
Unigene0003148	744	33.2475	10.6481	-1.64265	0.046211	Down	0.0115826	GO:0016020//membrane	GO:1901363//heterocyclic compound binding;GO:0097159//organic cyclic compound binding;GO:0000166//nucleotide binding;GO:0036094//small molecule binding	NA	K09491//stress 70 protein chaperone microsome-associated 60kDa protein	gi|762118522|ref|XP_011442149.1|//PREDICTED: heat shock 70 kDa protein 13-like [Crassostrea gigas]
Unigene0017340	1825	59.0124	129.946	1.13883	0.0330748	Up	0.00749953	NA	NA	NA	K19013//stabilin-2	gi|762122847|ref|XP_011444388.1|//PREDICTED: stabilin-2-like [Crassostrea gigas]
Unigene0029204	520	58.3384	218.98	1.90828	0.00249596	Up	0.000275605	NA	NA	NA	NA	NA
Unigene0009653	578	18.5255	4.04293	-2.19604	0.0128068	Down	0.00218358	GO:0044444//cytoplasmic part	GO:0043169//cation binding;GO:0008252//nucleotidase activity	NA	K01081//5'-nucleotidase [EC:3.1.3.5]	gi|762168718|ref|XP_011422742.1|//PREDICTED: cytosolic purine 5'-nucleotidase-like isoform X3 [Crassostrea gigas]
Unigene0032091	772	73.6689	31.3099	-1.23443	0.0268936	Down	0.00574976	NA	NA	NA	NA	NA
Unigene0024643	824	21.9392	2.22211	-3.30351	0.00404088	Down	0.000503741	NA	NA	NA	NA	gi|957853550|ref|XP_014676676.1|//PREDICTED: uncharacterized protein LOC106816566, partial [Priapulus caudatus]
Unigene0008529	2527	437.234	938.592	1.10209	0.00191433	Up	0.000196126	NA	NA	NA	K17637//exocyst complex component 2	gi|762092999|ref|XP_011428945.1|//PREDICTED: exocyst complex component 2-like isoform X4 [Crassostrea gigas]
Unigene0001695	346	9.10552	1.01006	-3.1723	0.00542655	Down	0.000731013	NA	NA	NA	NA	NA
Unigene0001989	948	1762.64	873.684	-1.01255	0.0127226	Down	0.00216525	NA	NA	NA	K12567//titin [EC:2.7.11.1]	gi|762133947|ref|XP_011450189.1|//PREDICTED: neuroplastin-like isoform X3 [Crassostrea gigas]
Unigene0027792	604	55.9837	131.603	1.23311	0.00445475	Up	0.000570706	NA	NA	NA	NA	NA
Unigene0025661	742	29.1142	100.393	1.78586	0.000567332	Up	4.35658e-05	NA	NA	NA	K14571//ribosome biogenesis ATPase	gi|762077615|ref|XP_011451641.1|//PREDICTED: nuclear valosin-containing protein-like [Crassostrea gigas]
Unigene0007061	1108	1507.52	577.057	-1.38539	0.00940142	Down	0.00146066	NA	NA	NA	NA	gi|762122760|ref|XP_011444344.1|//PREDICTED: uncharacterized protein LOC105340138 isoform X1 [Crassostrea gigas]
Unigene0029644	492	61.8612	204.016	1.72158	0.00154765	Up	0.00014958	NA	NA	NA	NA	NA
Unigene0003475	623	12.9471	51.0826	1.9802	0.00729014	Up	0.00105921	NA	NA	NA	NA	NA
Unigene0029706	491	29.5053	136.093	2.20555	0.000235084	Up	1.46426e-05	NA	NA	NA	NA	gi|762092729|ref|XP_011428800.1|//PREDICTED: protein dispatched homolog 2-like [Crassostrea gigas]
Unigene0033252	653	37.4242	9.91094	-1.91688	0.0115372	Down	0.00189804	NA	NA	NA	K18441//cytohesin	gi|762118925|ref|XP_011442360.1|//PREDICTED: rho GTPase-activating protein 24-like isoform X1 [Crassostrea gigas]
Unigene0000270	383	21.3502	60.4257	1.50092	0.00899193	Up	0.00138042	NA	NA	NA	NA	NA
Unigene0009926	485	134.877	56.5992	-1.25279	0.0188013	Down	0.0036139	NA	NA	NA	K12486//stromal membrane-associated protein	gi|762073693|ref|XP_011435066.1|//PREDICTED: stromal membrane-associated protein 2-like isoform X6 [Crassostrea gigas]
Unigene0000648	444	29.9003	76.3171	1.35185	0.00573734	Up	0.000784218	NA	NA	NA	NA	NA
Unigene0008852	4060	9.40392	32.0623	1.76955	0.0372504	Up	0.00876075	NA	NA	NA	K06530//CD109 antigen	gi|762123432|ref|XP_011444695.1|//PREDICTED: CD109 antigen-like isoform X1 [Crassostrea gigas]
Unigene0015123	2741	73.2514	20.1633	-1.86113	0.00397322	Down	0.000491919	NA	NA	NA	K09186//histone-lysine N-methyltransferase MLL1 [EC:2.1.1.43];K06817//podocalyxin-like;K13912//deleted in malignant brain tumors 1 protein;K16491//StAR-related lipid transfer protein 9	gi|762080663|ref|XP_011418250.1|//PREDICTED: uncharacterized protein LOC105321596 [Crassostrea gigas]
Unigene0020743	1210	122.149	47.6963	-1.35669	0.0199432	Down	0.00388744	NA	NA	NA	K19882//O-palmitoleoyl-L-serine hydrolase [EC:3.1.1.98]	gi|762095104|ref|XP_011430050.1|//PREDICTED: pectin acetylesterase 5-like [Crassostrea gigas]
Unigene0003379	241	44.9577	16.5704	-1.43996	0.0489499	Down	0.0125125	NA	NA	NA	K19269//phosphoglycolate phosphatase [EC:3.1.3.18 3.1.3.48]	gi|762082763|ref|XP_011424092.1|//PREDICTED: protein NipSnap-like isoform X1 [Crassostrea gigas]
Unigene0018986	1472	68.7418	195.587	1.50855	3.04559e-05	Up	1.22325e-06	NA	NA	NA	NA	gi|762111092|ref|XP_011438254.1|//PREDICTED: uncharacterized protein LOC105335838 isoform X1 [Crassostrea gigas]
Unigene0003673	1896	795.539	1879.98	1.24072	0.00130653	Up	0.000120778	NA	NA	NA	K04514//Rho-associated protein kinase 1 [EC:2.7.11.1];K17388//Rho-associated protein kinase 2 [EC:2.7.11.1]	gi|762082055|ref|XP_011423421.1|//PREDICTED: rho-associated protein kinase 1-like isoform X2 [Crassostrea gigas]
Unigene0028651	555	19.5285	6.18636	-1.65842	0.038774	Down	0.00922106	NA	NA	NA	NA	NA
Unigene0009690	1617	389.682	127.093	-1.61641	0.00103825	Down	9.11794e-05	NA	NA	NA	K10478//BTB/POZ domain-containing protein 3/6;K08862//polo-like kinase 3 [EC:2.7.11.21];K10477//BTB/POZ domain-containing protein 1/2	gi|762137209|ref|XP_011451895.1|//PREDICTED: BTB/POZ domain-containing protein 19-like [Crassostrea gigas]
Unigene0024794	811	133.323	302.069	1.17995	0.000758161	Up	6.1914e-05	NA	NA	NA	K04284//growth hormone secretagogue receptor;K04218//somatostatin receptor 2;K05266//motilin receptor;K04282//thyrotropin-releasing hormone receptor	gi|762080034|ref|XP_011414888.1|//PREDICTED: neuropeptide Y receptor-like [Crassostrea gigas]
Unigene0019425	1399	225.023	50.7949	-2.14732	4.64404e-05	Down	2.04438e-06	NA	NA	NA	K15053//charged multivesicular body protein 7	gi|762136099|ref|XP_011451312.1|//PREDICTED: uncharacterized protein LOC105345029 [Crassostrea gigas]
Unigene0014470	3344	74.3793	158.093	1.0878	0.00893701	Up	0.00136999	NA	NA	NA	K09228//KRAB domain-containing zinc finger protein	gi|762120094|ref|XP_011442967.1|//PREDICTED: zinc finger protein 91-like [Crassostrea gigas]
Unigene0032059	2849	123.951	28.8016	-2.10555	0.000242246	Down	1.52789e-05	GO:0044424//intracellular part	NA	GO:0007399//nervous system development;GO:0043009//chordate embryonic development	K16724//SCL-interrupting locus protein	gi|762124414|ref|XP_011445216.1|//PREDICTED: SCL-interrupting locus protein-like [Crassostrea gigas]
Unigene0008140	1702	147.917	55.8034	-1.40636	0.000337818	Down	2.29146e-05	NA	NA	NA	K12602//WD repeat-containing protein 61;K06100//symplekin	gi|762078190|ref|XP_011452677.1|//PREDICTED: WD repeat-containing protein 20-like isoform X3 [Crassostrea gigas]
Unigene0018313	1602	167.415	389.174	1.21698	0.00570223	Up	0.000778693	NA	NA	NA	K18462//WASH complex subunit FAM21	gi|762127681|ref|XP_011446927.1|//PREDICTED: WASH complex subunit FAM21-like [Crassostrea gigas]
Unigene0021103	1166	335.269	134.718	-1.31538	2.1427e-05	Down	8.06112e-07	NA	NA	NA	K16462//centrosomal protein CEP164;K16481//pericentrin;K20478//golgin subfamily B member 1	gi|762099604|ref|XP_011432231.1|//PREDICTED: centrosomal protein of 164 kDa-like isoform X5 [Crassostrea gigas]
Unigene0008653	512	24.9144	111.281	2.15916	0.000142556	Up	7.95688e-06	NA	NA	NA	NA	NA
Unigene0024388	842	88.597	335.92	1.92279	7.92964e-07	Up	1.46859e-08	NA	NA	NA	NA	NA
Unigene0000574	225	11.9892	142.064	3.56674	3.97651e-12	Up	1.15011e-14	NA	NA	NA	NA	NA
Unigene0018414	1576	118.891	295.258	1.31233	0.000322273	Up	2.15732e-05	NA	NA	NA	NA	gi|762107147|ref|XP_011436171.1|//PREDICTED: uncharacterized protein LOC105334428 [Crassostrea gigas]
Unigene0008956	756	802.114	2847.44	1.82779	1.0801e-07	Up	1.36343e-09	NA	NA	NA	K08469//G protein-coupled receptor 158	gi|762100090|ref|XP_011432491.1|//PREDICTED: uncharacterized protein LOC105331830 [Crassostrea gigas]
Unigene0011962	674	102.856	33.9413	-1.59951	0.000778431	Down	6.41434e-05	NA	NA	NA	K20198//kinesin family member 17	gi|762154674|ref|XP_011415415.1|//PREDICTED: kinesin-like protein KIF17 isoform X8 [Crassostrea gigas]
Unigene0006931	203	14.3015	70.0581	2.29239	0.000557014	Up	4.25959e-05	NA	NA	NA	NA	NA
Unigene0015740	2402	35.2182	90.9711	1.36909	0.0188637	Up	0.00362863	NA	NA	NA	K08727//nucleotide-binding oligomerization domain-containing protein 1;K07374//tubulin alpha	gi|762077479|ref|XP_011451009.1|//PREDICTED: leucine-rich repeat-containing protein 74A-like isoform X1 [Crassostrea gigas]
Unigene0007879	242	6.25613	26.0644	2.05874	0.00486765	Up	0.000637259	NA	NA	NA	NA	NA
Unigene0032963	990	99.0053	46.8189	-1.08041	0.0430211	Down	0.0105761	NA	NA	NA	K13177//ATP-dependent RNA helicase DDX1 [EC:3.6.4.13];K12169//Kip1 ubiquitination-promoting complex protein 1 [EC:2.3.2.27]	gi|919008635|ref|XP_013389065.1|//PREDICTED: ran-binding protein 9-like [Lingula anatina]
Unigene0023967	880	103.595	212.158	1.03419	0.0452879	Up	0.0112761	NA	NA	NA	K13706//abhydrolase domain-containing protein 14	gi|405974712|gb|EKC39337.1|//Abhydrolase domain-containing protein 14A [Crassostrea gigas]
Unigene0003646	954	363.49	1328.73	1.87006	2.15715e-06	Up	4.85463e-08	NA	NA	NA	NA	NA
Unigene0027968	592	98.0932	379.804	1.95303	3.59753e-08	Up	3.87608e-10	GO:0044425//membrane part;GO:0045202//synapse;GO:0005886//plasma membrane	GO:0005230//extracellular ligand-gated ion channel activity	GO:0034220//ion transmembrane transport	K05312//nicotinic acetylcholine receptor, invertebrate	gi|762070712|ref|XP_011419256.1|//PREDICTED: neuronal acetylcholine receptor subunit alpha-9-like isoform X2 [Crassostrea gigas]
Unigene0003000	785	56.0685	194.144	1.79186	0.000476746	Up	3.53586e-05	NA	NA	NA	NA	NA
Unigene0014174	3758	104.271	218.849	1.0696	0.00782707	Up	0.00115768	NA	NA	NA	NA	gi|762097227|ref|XP_011431174.1|//PREDICTED: protein FAM214A-like [Crassostrea gigas]
Unigene0025294	771	47.8213	170.835	1.83687	0.000379233	Up	2.6398e-05	NA	NA	NA	NA	NA
Unigene0010629	904	76.7965	26.7905	-1.51932	0.00661216	Down	0.000938362	NA	NA	NA	K10394//kinesin family member 3A;K11498//centromeric protein E	gi|762152270|ref|XP_011414134.1|//PREDICTED: coiled-coil domain-containing protein 78-like isoform X2 [Crassostrea gigas]
Unigene0002414	309	191.144	55.9017	-1.77369	7.73138e-05	Down	3.8249e-06	NA	NA	NA	NA	gi|762103471|ref|XP_011434257.1|//PREDICTED: arginine/serine-rich coiled-coil protein 2-like isoform X2 [Crassostrea gigas]
Unigene0023041	942	261.491	1366.47	2.38562	2.95083e-07	Up	4.50558e-09	NA	NA	NA	NA	NA
Unigene0014114	3826	226.7	109.86	-1.04512	0.00316158	Down	0.000370788	NA	NA	NA	K09236//teashirt	gi|762093429|ref|XP_011429169.1|//PREDICTED: protein tiptop-like isoform X5 [Crassostrea gigas]
Unigene0021193	1145	22.8546	122.986	2.42794	1.15363e-06	Up	2.29101e-08	NA	NA	NA	NA	NA
Unigene0030161	450	31.5178	71.5702	1.18319	0.0263829	Up	0.00560777	NA	NA	NA	NA	NA
Unigene0001030	1344	52.9244	13.0588	-2.01891	0.0016606	Down	0.000164414	NA	NA	NA	NA	NA
Unigene0012866	389	99.9524	20.2745	-2.30157	5.97929e-06	Down	1.6688e-07	GO:0031224//intrinsic component of membrane;GO:0016021//integral component of membrane	NA	GO:0006810//transport;GO:0051234//establishment of localization	K15100//solute carrier family 25 (mitochondrial citrate transporter), member 1	gi|762133886|ref|XP_011450157.1|//PREDICTED: tricarboxylate transport protein, mitochondrial-like [Crassostrea gigas]
Unigene0007080	1786	460.756	195.822	-1.23446	0.000616643	Down	4.8064e-05	NA	NA	NA	NA	gi|405978525|gb|EKC42905.1|//Uncharacterized protein C6orf62-like protein [Crassostrea gigas]
Unigene0004796	594	469.518	1574.2	1.74537	6.43243e-05	Up	3.03465e-06	NA	GO:0097159//organic cyclic compound binding	NA	K11093//U1 small nuclear ribonucleoprotein 70kDa	gi|762151258|ref|XP_011413610.1|//PREDICTED: U1 small nuclear ribonucleoprotein 70 kDa-like isoform X2 [Crassostrea gigas]
Unigene0009327	1842	107.23	36.3218	-1.5618	0.00250565	Down	0.000277234	NA	NA	NA	K20478//golgin subfamily B member 1;K02433//aspartyl-tRNA(Asn)/glutamyl-tRNA(Gln) amidotransferase subunit A [EC:6.3.5.6 6.3.5.7]	gi|762113407|ref|XP_011439461.1|//PREDICTED: GRIP1-associated protein 1-like [Crassostrea gigas]
Unigene0016423	2112	354.639	91.5149	-1.95427	0.000362291	Down	2.49641e-05	NA	NA	NA	K14718//solute carrier family 39 (zinc transporter), member 12	gi|762090868|ref|XP_011427818.1|//PREDICTED: uncharacterized protein LOC105328589 isoform X2 [Crassostrea gigas]
Unigene0005828	204	24.471	77.3145	1.65967	0.0154964	Up	0.00280577	NA	NA	NA	NA	NA
Unigene0033372	291	22.1395	4.94965	-2.16122	0.0181016	Down	0.00343786	NA	GO:0005515//protein binding	GO:0016043//cellular component organization	K04512//dishevelled associated activator of morphogenesis	gi|762127379|ref|XP_011446769.1|//PREDICTED: disheveled-associated activator of morphogenesis 1-like isoform X2 [Crassostrea gigas]
Unigene0019255	1424	112.016	327.385	1.54728	0.00249602	Up	0.000275691	NA	NA	NA	K04455//heat shock protein beta-1;K08879//heat shock protein beta-8;K09542//crystallin, alpha B	gi|405963536|gb|EKC29100.1|//Heat shock protein beta-1 [Crassostrea gigas]
Unigene0015068	2781	241.687	998.506	2.04663	6.41956e-05	Up	3.02653e-06	NA	NA	NA	K18626//trichohyalin;K20493//leucine-rich repeat-containing protein 16	gi|762145121|ref|XP_011455839.1|//PREDICTED: uncharacterized protein LOC105348209 [Crassostrea gigas]
Unigene0001204	1627	40.3044	13.2334	-1.60676	0.0105962	Down	0.00170165	NA	NA	NA	K19599//cytokine receptor domeless	gi|762111033|ref|XP_011438221.1|//PREDICTED: uncharacterized protein LOC105335814 [Crassostrea gigas]
Unigene0013665	5283	153.417	32.0772	-2.25784	4.02806e-05	Down	1.72185e-06	NA	NA	NA	K12615//enhancer of mRNA-decapping protein 3	gi|405959211|gb|EKC25270.1|//Enhancer of mRNA-decapping protein 3 [Crassostrea gigas]
Unigene0000005	343	34.9223	8.44086	-2.04869	0.00714537	Down	0.00103453	NA	NA	NA	NA	NA
Unigene0005803	203	12.7581	117.543	3.2037	3.70735e-07	Up	5.95614e-09	NA	NA	NA	K05664//ATP-binding cassette, subfamily B (MDR/TAP), member 11;K05658//ATP-binding cassette, subfamily B (MDR/TAP), member 1 [EC:3.6.3.44]	gi|694538125|ref|XP_009496088.1|//hypothetical protein H696_03944 [Fonticula alba]
Unigene0017672	1746	234.525	61.6592	-1.92736	0.00201657	Down	0.000209171	NA	NA	NA	K06758//L1 cell adhesion molecule like protein;K06756//neuronal cell adhesion molecule;K06550//L1 cell adhesion molecule;K06761//contactin 3	gi|762109601|ref|XP_011437462.1|//PREDICTED: neural cell adhesion molecule L1-like isoform X1 [Crassostrea gigas]
Unigene0014298	3583	551.402	1275.32	1.20968	0.000142139	Up	7.9291e-06	NA	NA	NA	K09275//transcription factor CP2 and related proteins	gi|762168839|ref|XP_011422806.1|//PREDICTED: protein grainyhead-like isoform X3 [Crassostrea gigas]
Unigene0001330	888	362.95	157.102	-1.20807	0.0301448	Down	0.00669373	GO:0031224//intrinsic component of membrane;GO:0016021//integral component of membrane	GO:0005326//neurotransmitter transporter activity;GO:0015291//secondary active transmembrane transporter activity;GO:0005328//neurotransmitter:sodium symporter activity	GO:0055085//transmembrane transport;GO:0006836//neurotransmitter transport;GO:0044765//single-organism transport	K05034//solute carrier family 6 (neurotransmitter transporter, GABA) member 1;K05039//solute carrier family 6 (neurotransmitter transporter, GABA) member 6/8/11/12/13	gi|765826381|ref|NP_001292278.1|//sodium- and chloride-dependent taurine transporter-like [Crassostrea gigas]
Unigene0004088	579	112.44	54.9952	-1.03178	0.00741061	Down	0.00108002	NA	NA	NA	K20371//nucleobindin	gi|762137523|ref|XP_011452058.1|//PREDICTED: nucleobindin-2-like isoform X4 [Crassostrea gigas]
Unigene0006965	1951	346.076	759.156	1.13331	0.0111468	Up	0.00181819	NA	NA	NA	K14328//regulator of nonsense transcripts 3	gi|405955505|gb|EKC22596.1|//Regulator of nonsense transcripts 3A [Crassostrea gigas]
Unigene0004064	327	32.7127	1.06585	-4.93977	2.90579e-07	Down	4.41829e-09	NA	NA	NA	NA	NA
Unigene0026160	712	77.9725	164.396	1.07614	0.0149662	Up	0.00268067	GO:0016021//integral component of membrane	GO:0004930//G-protein coupled receptor activity	GO:0007186//G-protein coupled receptor signaling pathway	K04239//hypocretin (orexin) receptor 2;K04194//cholecystokinin A receptor	gi|762139162|ref|XP_011452920.1|//PREDICTED: probable G-protein coupled receptor tkr-1 [Crassostrea gigas]
Unigene0021147	1158	41.7882	14.0285	-1.57474	0.0180233	Down	0.00341553	NA	NA	NA	K20072//switch-associated protein 70;K08283//collagen type IV alpha-3-binding protein	gi|762113700|ref|XP_011439612.1|//PREDICTED: pleckstrin homology domain-containing family H member 1-like isoform X8 [Crassostrea gigas]
Unigene0001804	2473	1384.52	4738.36	1.775	2.25125e-06	Up	5.131e-08	NA	NA	NA	NA	gi|405951432|gb|EKC19345.1|//hypothetical protein CGI_10008566 [Crassostrea gigas]
Unigene0017929	1678	24.9742	6.04428	-2.0468	0.0126693	Down	0.00215334	NA	GO:0016787//hydrolase activity	NA	K18078//protein tyrosine phosphatase domain-containing protein 1 [EC:3.1.3.-]	gi|762108780|ref|XP_011437023.1|//PREDICTED: protein tyrosine phosphatase domain-containing protein 1-like isoform X3 [Crassostrea gigas]
Unigene0011115	642	49.8649	9.99805	-2.31831	0.00567328	Down	0.000773293	NA	NA	NA	NA	NA
Unigene0027555	611	7.51645	30.8278	2.03611	0.00887135	Up	0.00135738	NA	NA	NA	NA	NA
Unigene0032030	448	108.888	41.4798	-1.39237	0.00129041	Down	0.000118876	NA	NA	NA	NA	NA
Unigene0016467	2095	78.0156	159.79	1.03434	0.0284279	Up	0.00620283	GO:0032991//macromolecular complex	GO:1901363//heterocyclic compound binding;GO:0097159//organic cyclic compound binding;GO:0000166//nucleotide binding;GO:0036094//small molecule binding	GO:0009987//cellular process	K10390//tubulin delta	gi|405968359|gb|EKC33436.1|//Tubulin delta chain [Crassostrea gigas]
Unigene0025274	769	7.72747	29.2856	1.92212	0.0244557	Up	0.00509914	NA	NA	NA	NA	gi|405969873|gb|EKC34818.1|//hypothetical protein CGI_10022520 [Crassostrea gigas]
Unigene0001809	1035	54.4732	187.376	1.78232	0.0346036	Up	0.007975	GO:0016459//myosin complex;GO:0043292//contractile fiber	GO:0008092//cytoskeletal protein binding;GO:0017111//nucleoside-triphosphatase activity;GO:0032550//purine ribonucleoside binding	NA	K17751//myosin heavy chain 6/7	gi|762119233|ref|XP_011442518.1|//PREDICTED: myosin heavy chain, striated muscle-like isoform X4 [Crassostrea gigas]
Unigene0008243	2503	417.963	870.334	1.05819	0.0482887	Up	0.0122927	NA	NA	NA	NA	gi|762114375|ref|XP_011439965.1|//PREDICTED: uncharacterized protein DDB_G0284459-like isoform X2 [Crassostrea gigas]
Unigene0000928	1084	241.508	40.7856	-2.56594	4.64843e-06	Down	1.21949e-07	NA	NA	NA	NA	gi|762085471|ref|XP_011425049.1|//PREDICTED: uncharacterized protein LOC105326615 isoform X1 [Crassostrea gigas]
Unigene0020867	1195	13.5117	98.6917	2.86872	0.0012754	Up	0.000117006	NA	NA	NA	NA	gi|676470497|ref|XP_009058869.1|//hypothetical protein LOTGIDRAFT_164136 [Lottia gigantea]
Unigene0020343	1264	288.1	129.214	-1.1568	0.000317943	Down	2.12124e-05	NA	NA	NA	K10352//myosin heavy chain	gi|762104654|ref|XP_011434872.1|//PREDICTED: uncharacterized protein LOC105333543 [Crassostrea gigas]
Unigene0009105	830	205.387	524.131	1.35159	0.000759984	Up	6.21873e-05	NA	NA	NA	NA	NA
Unigene0031007	579	205.652	622.491	1.59785	0.000252134	Up	1.60904e-05	NA	NA	NA	NA	NA
Unigene0030338	417	425.811	162.877	-1.38643	6.7826e-05	Down	3.24742e-06	NA	NA	NA	NA	gi|229472938|gb|ACQ72973.1|//proline rich protein [Crassostrea gigas]
Unigene0015331	2601	264.962	616.758	1.21892	0.000425995	Up	3.05669e-05	GO:0005921//gap junction;GO:0005911//cell-cell junction;GO:0016021//integral component of membrane;GO:0005886//plasma membrane	NA	GO:0006811//ion transport	K03132//transcription initiation factor TFIID subunit 7	gi|762087498|ref|XP_011426041.1|//PREDICTED: innexin unc-9-like [Crassostrea gigas]
Unigene0014320	3549	113.002	22.4412	-2.33213	0.000207248	Down	1.26115e-05	NA	NA	NA	K12317//neutral alpha-glucosidase C [EC:3.2.1.20];K01187//alpha-glucosidase [EC:3.2.1.20];K05546//alpha 1,3-glucosidase [EC:3.2.1.84]	gi|762133519|ref|XP_011449963.1|//PREDICTED: SITS-binding protein-like isoform X2 [Crassostrea gigas]
Unigene0013915	4289	383.742	955.901	1.31672	0.000732831	Up	5.9218e-05	NA	NA	NA	K20493//leucine-rich repeat-containing protein 16;K00476//aspartate beta-hydroxylase [EC:1.14.11.16]	gi|762136134|ref|XP_011451330.1|//PREDICTED: uncharacterized protein LOC105345050 [Crassostrea gigas]
Unigene0014009	4076	1723.34	3584.1	1.0564	0.000334589	Up	2.26643e-05	NA	GO:0043169//cation binding;GO:0020037//heme binding;GO:0046872//metal ion binding;GO:0004096//catalase activity;GO:0004601//peroxidase activity;GO:0046906//tetrapyrrole binding	GO:0006979//response to oxidative stress;GO:0042743//hydrogen peroxide metabolic process;GO:0098869//cellular oxidant detoxification;GO:0006950//response to stress;GO:0042744//hydrogen peroxide catabolic process;GO:0044710//single-organism metabolic process;GO:0055114//oxidation-reduction process	K03781//catalase [EC:1.11.1.6]	gi|326486233|gb|ADZ76134.1|//catalase [Crassostrea hongkongensis]
Unigene0007694	275	1.71407	14.6152	3.09197	0.00818181	Up	0.00122438	NA	NA	NA	NA	NA
Unigene0007928	329	14.087	3.20365	-2.13658	0.0232916	Down	0.00478004	NA	NA	NA	NA	gi|762084378|ref|XP_011424675.1|//PREDICTED: uncharacterized protein LOC105326370 isoform X4 [Crassostrea gigas]
Unigene0021885	1076	24.1673	8.11603	-1.57421	0.042342	Down	0.0103469	NA	NA	NA	K19947//protein-methionine sulfoxide oxidase MICAL [EC:1.14.13.-]	gi|762138975|ref|XP_011452827.1|//PREDICTED: protein-methionine sulfoxide oxidase mical2b-like isoform X3 [Crassostrea gigas]
Unigene0015874	2334	77.3162	27.1613	-1.50922	0.00128211	Down	0.000117908	NA	NA	NA	K10329//ankyrin repeat and SOCS box protein 7;K04685//cyclin-dependent kinase inhibitor 2B	gi|762075881|ref|XP_011444660.1|//PREDICTED: uncharacterized protein LOC105340347 isoform X1 [Crassostrea gigas]
Unigene0027042	652	29.0642	67.7578	1.22114	0.0245481	Up	0.00512355	NA	NA	NA	K10349//Fem-1 homolog b	gi|762093206|ref|XP_011429054.1|//PREDICTED: protein fem-1 homolog CG6966-like [Crassostrea gigas]
Unigene0019235	1428	4.12526	22.6778	2.45873	0.0345622	Up	0.00795556	NA	NA	NA	K14616//cubilin	gi|762087580|ref|XP_011426084.1|//PREDICTED: cubilin-like [Crassostrea gigas]
Unigene0001660	315	42.1913	618.386	3.87349	1.75029e-13	Up	3.57076e-16	NA	NA	NA	NA	NA
Unigene0030943	350	42.1653	15.1363	-1.47804	0.0233384	Down	0.00479376	NA	NA	NA	NA	NA
Unigene0017627	1758	78.1932	213.029	1.44593	0.00632846	Up	0.00088862	NA	GO:0016772//transferase activity, transferring phosphorus-containing groups	NA	K04464//mitogen-activated protein kinase 7 [EC:2.7.11.24]	gi|762079926|ref|XP_011414362.1|//PREDICTED: mitogen-activated protein kinase 7-like isoform X2 [Crassostrea gigas]
Unigene0024731	815	225.26	547.59	1.28151	0.000242246	Up	1.52895e-05	NA	GO:0097159//organic cyclic compound binding;GO:0036094//small molecule binding	NA	K14407//cleavage stimulation factor subunit 2	gi|762072706|ref|XP_011431742.1|//PREDICTED: cleavage stimulation factor subunit 2 tau variant-like isoform X3 [Crassostrea gigas]
Unigene0009251	1510	289.057	603.712	1.06251	0.00233059	Up	0.000252032	NA	NA	NA	NA	gi|762168451|ref|XP_011422601.1|//PREDICTED: uncharacterized protein LOC105324989 isoform X4 [Crassostrea gigas]
Unigene0016904	1952	77.5401	378.357	2.28673	4.335e-09	Up	3.64808e-11	NA	NA	NA	K08041//adenylate cyclase 1 [EC:4.6.1.1]	gi|762081926|ref|XP_011422699.1|//PREDICTED: uncharacterized protein LOC105325031 [Crassostrea gigas]
Unigene0022320	1033	33.8735	161.723	2.2553	9.32047e-05	Up	4.76853e-06	NA	NA	NA	K08876//SCY1-like protein 1	gi|762101690|ref|XP_011433332.1|//PREDICTED: N-terminal kinase-like protein isoform X3 [Crassostrea gigas]
Unigene0012665	526	9.28898	164.596	4.14727	1.55968e-06	Up	3.28189e-08	NA	NA	NA	K18744//caprin-2	gi|762147908|ref|XP_011411876.1|//PREDICTED: complement C1q tumor necrosis factor-related protein 4-like [Crassostrea gigas]
Unigene0002161	307	53.0938	5.44649	-3.28514	1.35637e-06	Down	2.77578e-08	NA	NA	NA	K12485//Rab11 family-interacting protein 3/4	gi|762141836|ref|XP_011454116.1|//PREDICTED: rab11 family-interacting protein 4A-like isoform X4 [Crassostrea gigas]
Unigene0009571	418	34.6601	116.152	1.74467	0.00128597	Up	0.000118345	NA	NA	NA	NA	NA
Unigene0025798	734	31.7011	9.16462	-1.79039	0.026734	Down	0.00570285	NA	NA	NA	K01749//hydroxymethylbilane synthase [EC:2.5.1.61]	gi|405950547|gb|EKC18528.1|//Porphobilinogen deaminase [Crassostrea gigas]
Unigene0008260	3317	180.63	77.7028	-1.217	0.00380397	Down	0.000465023	NA	NA	NA	K04574//neurofilament heavy polypeptide	gi|762072538|ref|XP_011430847.1|//PREDICTED: zinc finger C3H1 domain-containing protein-like isoform X3 [Crassostrea gigas]
Unigene0017548	1777	3865.16	1742.12	-1.14968	1.94193e-05	Down	7.09398e-07	NA	NA	NA	NA	gi|405970862|gb|EKC35729.1|//hypothetical protein CGI_10022149 [Crassostrea gigas]
Unigene0008863	1332	130.935	31.6759	-2.0474	0.00206874	Down	0.000216166	NA	NA	NA	K01106//inositol-1,4,5-trisphosphate 5-phosphatase [EC:3.1.3.56]	gi|762111473|ref|XP_011438453.1|//PREDICTED: type I inositol 1,4,5-trisphosphate 5-phosphatase-like [Crassostrea gigas]
Unigene0026561	683	127.848	47.7215	-1.42172	0.00227489	Down	0.000244161	NA	NA	NA	K09174//regulatory factor X 4	gi|405973955|gb|EKC38639.1|//GTPase IMAP family member 4 [Crassostrea gigas]
Unigene0012220	734	124.488	30.6478	-2.02216	0.000418179	Down	2.98995e-05	NA	NA	NA	K00621//glucosamine-phosphate N-acetyltransferase [EC:2.3.1.4]	gi|762156455|ref|XP_011416357.1|//PREDICTED: glucosamine 6-phosphate N-acetyltransferase-like [Crassostrea gigas]
Unigene0004783	340	90.0572	28.8995	-1.63979	0.0025643	Down	0.000285277	NA	NA	NA	K10436//microtubule-associated protein, RP/EB family	gi|762078381|ref|XP_011453676.1|//PREDICTED: microtubule-associated protein RP/EB family member 1-like isoform X3 [Crassostrea gigas]
Unigene0031044	445	74.0744	501.836	2.76017	1.10199e-10	Up	5.40965e-13	NA	NA	NA	NA	NA
Unigene0023767	893	15.163	40.711	1.42486	0.0345689	Up	0.0079582	NA	NA	NA	NA	NA
Unigene0007977	832	27.3235	101.192	1.88888	0.00195456	Up	0.000201119	NA	NA	NA	K16655//melanoma inhibitory activity protein	gi|762113508|ref|XP_011439515.1|//PREDICTED: melanoma inhibitory activity protein 3-like isoform X3 [Crassostrea gigas]
Unigene0023036	959	413.69	1309.41	1.6623	1.32534e-05	Up	4.48244e-07	GO:0005576//extracellular region	GO:0008191//metalloendopeptidase inhibitor activity;GO:0004866//endopeptidase inhibitor activity	GO:0010951//negative regulation of endopeptidase activity	K16866//metalloproteinase inhibitor 3	gi|765826387|ref|NP_001292268.1|//metalloproteinase inhibitor 3-like precursor [Crassostrea gigas]
Unigene0027114	633	64.8841	22.1526	-1.55039	0.0021427	Down	0.000226557	NA	NA	NA	K01360//proprotein convertase subtilisin/kexin type 2 [EC:3.4.21.94];K01349//furin [EC:3.4.21.75]	gi|762164024|ref|XP_011420315.1|//PREDICTED: neuroendocrine convertase 2-like isoform X1 [Crassostrea gigas]
Unigene0022263	1039	92.4217	38.2349	-1.27334	0.00398351	Down	0.00049415	GO:0000151//ubiquitin ligase complex	GO:0034450//ubiquitin-ubiquitin ligase activity	GO:0006511//ubiquitin-dependent protein catabolic process;GO:0016567//protein ubiquitination	K10596//ubiquitin conjugation factor E4 A [EC:2.3.2.27]	gi|762155088|ref|XP_011415635.1|//PREDICTED: ubiquitin conjugation factor E4 A-like [Crassostrea gigas]
Unigene0025208	778	48661.1	129653	1.41382	1.69907e-05	Up	5.96306e-07	GO:0005623//cell	GO:0005506//iron ion binding;GO:0004322//ferroxidase activity;GO:0008199//ferric iron binding;GO:0003824//catalytic activity	GO:0006879//cellular iron ion homeostasis;GO:0000041//transition metal ion transport;GO:0006875//cellular metal ion homeostasis;GO:0006826//iron ion transport;GO:0044710//single-organism metabolic process;GO:0055114//oxidation-reduction process	K00522//ferritin heavy chain [EC:1.16.3.2]	gi|765826385|ref|NP_001292247.1|//soma ferritin-like [Crassostrea gigas]
Unigene0029686	489	16.7347	62.2847	1.89603	0.00170207	Up	0.000169388	NA	NA	NA	NA	NA
Unigene0020000	1294	212.889	25.9261	-3.03762	9.23923e-10	Down	6.06701e-12	NA	NA	NA	K02599//Notch 1	gi|762119001|ref|XP_011442400.1|//PREDICTED: fibropellin-1-like [Crassostrea gigas]
Unigene0005334	2741	191.633	81.5157	-1.2332	0.0119788	Down	0.00200009	NA	NA	NA	NA	gi|762111746|ref|XP_011438595.1|//PREDICTED: nose resistant to fluoxetine protein 6-like [Crassostrea gigas]
Unigene0016709	2011	54.7682	185.004	1.75614	5.98326e-06	Up	1.67267e-07	GO:0016020//membrane	GO:0004672//protein kinase activity	GO:0006468//protein phosphorylation	K05120//tyrosine kinase receptor 1 [EC:2.7.10.1]	gi|405966882|gb|EKC32114.1|//Tyrosine-protein kinase receptor Tie-1 [Crassostrea gigas]
Unigene0031192	223	14.6647	55.6744	1.92467	0.00105894	Up	9.35697e-05	NA	NA	NA	NA	NA
Unigene0012102	369	10.9387	142.792	3.70639	1.36524e-08	Up	1.26206e-10	NA	NA	NA	NA	NA
Unigene0021495	1119	230.835	87.9292	-1.39245	0.0182612	Down	0.00348041	NA	NA	NA	K15261//poly [ADP-ribose] polymerase 10/14/15 [EC:2.4.2.30]	gi|405970442|gb|EKC35344.1|//Poly [ADP-ribose] polymerase 14 [Crassostrea gigas]
Unigene0019173	1436	205.183	97.4096	-1.07477	0.0029671	Down	0.000341626	NA	NA	NA	NA	gi|762149053|ref|XP_011412454.1|//PREDICTED: transmembrane 7 superfamily member 3-like [Crassostrea gigas]
Unigene0011909	475	8.95287	27.0011	1.5926	0.0317513	Up	0.00712535	NA	NA	NA	K10895//fanconi anemia group I protein	gi|762111493|ref|XP_011438463.1|//PREDICTED: Fanconi anemia group I protein-like [Crassostrea gigas]
Unigene0033284	680	114.643	351.032	1.61445	1.864e-05	Up	6.73204e-07	NA	NA	NA	NA	NA
Unigene0001879	546	586.399	169.649	-1.78933	0.000215525	Down	1.32114e-05	NA	GO:0005509//calcium ion binding	NA	NA	gi|405977572|gb|EKC42015.1|//Calcyphosin-like protein [Crassostrea gigas]
Unigene0030703	981	96.3668	193.86	1.00841	0.00312471	Up	0.000364972	NA	NA	NA	NA	NA
Unigene0005683	468	67.3085	18.3787	-1.87276	0.00612329	Down	0.000851343	NA	NA	NA	K13963//serpin B	gi|762080955|ref|XP_011419836.1|//PREDICTED: serpin B6-like [Crassostrea gigas]
Unigene0003150	1537	24.725	55.3185	1.16179	0.0316249	Up	0.00709194	NA	NA	NA	NA	NA
Unigene0019622	1351	159.948	33.4349	-2.25817	2.58208e-05	Down	1.00415e-06	NA	NA	NA	NA	gi|762121212|ref|XP_011443525.1|//PREDICTED: uncharacterized protein LOC105339619 isoform X1 [Crassostrea gigas]
Unigene0010900	1078	136.619	288.616	1.079	0.0017143	Up	0.000171042	NA	NA	NA	K12741//heterogeneous nuclear ribonucleoprotein A1/A3;K11294//nucleolin	gi|762120158|ref|XP_011443001.1|//PREDICTED: heterogeneous nuclear ribonucleoprotein 87F-like [Crassostrea gigas]
Unigene0014831	2960	1858.55	928.51	-1.00119	0.000438021	Down	3.16672e-05	NA	NA	NA	K20478//golgin subfamily B member 1	gi|762070669|ref|XP_011417070.1|//PREDICTED: coiled-coil domain-containing protein 147-like [Crassostrea gigas]
Unigene0019179	1437	136.51	24.8333	-2.45866	0.00120754	Down	0.000109164	NA	NA	NA	K01148//poly(A)-specific ribonuclease [EC:3.1.13.4]	gi|762097513|ref|XP_011431327.1|//PREDICTED: poly(A)-specific ribonuclease PARN-like domain-containing protein 1 [Crassostrea gigas]
Unigene0003497	399	5.81556	60.5752	3.38074	3.76935e-08	Up	4.12128e-10	NA	NA	NA	NA	NA
Unigene0013969	4149	1115.9	4798.52	2.10438	3.72685e-08	Up	4.03917e-10	GO:0005858//axonemal dynein complex	GO:0005524//ATP binding;GO:0003777//microtubule motor activity;GO:0016887//ATPase activity	GO:0001539//cilium or flagellum-dependent cell motility;GO:0007018//microtubule-based movement	K10408//dynein heavy chain, axonemal	gi|762154447|ref|XP_011415293.1|//PREDICTED: dynein heavy chain 6, axonemal-like isoform X5 [Crassostrea gigas]
Unigene0010580	374	8.04093	1.11384	-2.85182	0.0153627	Down	0.00277372	NA	NA	NA	NA	gi|762158570|ref|XP_011417467.1|//PREDICTED: uncharacterized protein LOC105321006 [Crassostrea gigas]
Unigene0006978	967	15.2494	104.458	2.7761	1.89612e-09	Up	1.38412e-11	NA	GO:0003824//catalytic activity	NA	K09624//neurotrypsin [EC:3.4.21.-]	gi|762124436|ref|XP_011445229.1|//PREDICTED: uncharacterized protein LOC105340743 isoform X2 [Crassostrea gigas]
Unigene0029018	532	196.508	477.703	1.28153	0.000113698	Up	6.09287e-06	GO:0043231//intracellular membrane-bounded organelle;GO:0005730//nucleolus	GO:0003899//DNA-directed 5'-3' RNA polymerase activity;GO:0046914//transition metal ion binding;GO:0034062//5'-3' RNA polymerase activity;GO:0008270//zinc ion binding;GO:0003676//nucleic acid binding	GO:0010467//gene expression;GO:0006351//transcription, DNA-templated	K03017//DNA-directed RNA polymerase II subunit RPB9	gi|405953428|gb|EKC21091.1|//DNA-directed RNA polymerase II subunit RPB9 [Crassostrea gigas]
Unigene0005055	1053	53.0686	12.447	-2.09206	0.0078496	Down	0.00116302	NA	NA	GO:0009987//cellular process	K06620//transcription factor E2F3	gi|762099507|ref|XP_011432181.1|//PREDICTED: transcription factor E2F3-like [Crassostrea gigas]
Unigene0017361	1819	8.78708	63.1555	2.84545	5.93422e-07	Up	1.04607e-08	NA	GO:0030551//cyclic nucleotide binding;GO:0005524//ATP binding;GO:0004690//cyclic nucleotide-dependent protein kinase activity;GO:0004692//cGMP-dependent protein kinase activity;GO:0032550//purine ribonucleoside binding;GO:0030553//cGMP binding	GO:0006464//cellular protein modification process;GO:0006468//protein phosphorylation;GO:0006796//phosphate-containing compound metabolic process	K07376//cGMP-dependent protein kinase 1 [EC:2.7.11.12]	gi|762136297|ref|XP_011451417.1|//PREDICTED: cGMP-dependent protein kinase 1-like [Crassostrea gigas]
Unigene0000108	384	149.015	744.085	2.32001	7.39191e-05	Up	3.6201e-06	NA	NA	NA	NA	NA
Unigene0018898	1488	139.103	281.381	1.01637	0.0233384	Up	0.004794	NA	NA	NA	NA	NA
Unigene0005533	991	777.732	2366.83	1.60561	6.72642e-05	Up	3.21408e-06	NA	NA	NA	K13098//RNA-binding protein FUS	gi|762074331|ref|XP_011438435.1|//PREDICTED: RNA-binding protein FUS-like isoform X5 [Crassostrea gigas]
Unigene0014346	3503	10.885	43.3734	1.99447	0.00283272	Up	0.000322774	NA	NA	NA	K20051//low-density lipoprotein receptor-related protein 4	gi|405968610|gb|EKC33666.1|//Low-density lipoprotein receptor-related protein 6 [Crassostrea gigas]
Unigene0028580	558	15.8578	3.59859	-2.13969	0.0190922	Down	0.00368139	NA	NA	NA	NA	NA
Unigene0015453	2546	5.18322	35.8542	2.79022	0.00375537	Up	0.000458483	NA	NA	NA	K11140//aminopeptidase N [EC:3.4.11.2]	gi|762138021|ref|XP_011452319.1|//PREDICTED: aminopeptidase N-like [Crassostrea gigas]
Unigene0015980	2283	159.631	53.2931	-1.58271	0.000107403	Down	5.68665e-06	GO:0016021//integral component of membrane	GO:0004674//protein serine/threonine kinase activity;GO:0005524//ATP binding;GO:0004672//protein kinase activity;GO:0032550//purine ribonucleoside binding	GO:0006464//cellular protein modification process;GO:0006468//protein phosphorylation	K16310//serine/threonine-protein kinase NIM1 [EC:2.7.11.1]	gi|762090162|ref|XP_011427452.1|//PREDICTED: serine/threonine-protein kinase NIM1-like [Crassostrea gigas]
Unigene0031027	666	585.221	1268.44	1.116	0.00353646	Up	0.000425515	NA	NA	NA	NA	NA
Unigene0023214	946	75.7191	152.945	1.01428	0.00543297	Up	0.000732444	NA	NA	GO:0008152//metabolic process	K00555//tRNA (guanine26-N2/guanine27-N2)-dimethyltransferase [EC:2.1.1.215 2.1.1.216]	gi|762136433|ref|XP_011451491.1|//PREDICTED: tRNA (guanine(26)-N(2))-dimethyltransferase-like [Crassostrea gigas]
Unigene0005840	359	342.246	137.589	-1.31467	0.0206461	Down	0.00406854	NA	NA	NA	K11997//tripartite motif-containing protein 2/3;K12035//tripartite motif-containing protein 71 [EC:2.3.2.27];K04958//inositol 1,4,5-triphosphate receptor type 1	gi|762150068|ref|XP_011412985.1|//PREDICTED: E3 ubiquitin-protein ligase TRIM9-like [Crassostrea gigas]
Unigene0024788	810	31.5748	106.321	1.75158	0.00191433	Up	0.000196015	NA	NA	NA	NA	NA
Unigene0004718	1068	39.6261	15.464	-1.35754	0.049318	Down	0.0126443	NA	NA	NA	K15261//poly [ADP-ribose] polymerase 10/14/15 [EC:2.4.2.30]	gi|405952087|gb|EKC19937.1|//Poly [ADP-ribose] polymerase 14 [Crassostrea gigas]
Unigene0003107	2914	145.793	31.02	-2.23265	9.48045e-06	Down	2.97369e-07	NA	NA	NA	K02295//cryptochrome	gi|472360041|ref|XP_004399632.1|//PREDICTED: cryptochrome-2 [Odobenus rosmarus divergens]
Unigene0032229	2537	144.735	52.9542	-1.4506	0.0217655	Down	0.00437378	NA	NA	NA	K20032//palmitoyltransferase ZDHHC13/17 [EC:2.3.1.225]	gi|762123726|ref|XP_011444853.1|//PREDICTED: palmitoyltransferase ZDHHC17-like [Crassostrea gigas]
Unigene0004536	2554	1615.67	3370.31	1.06075	0.00593119	Up	0.000816765	NA	NA	NA	K11721//bromodomain-containing protein 3;K11722//bromodomain-containing protein 4	gi|762074228|ref|XP_011437860.1|//PREDICTED: bromodomain-containing protein 3-like isoform X3 [Crassostrea gigas]
Unigene0012876	239	7.18916	24.7652	1.78442	0.0429997	Up	0.010568	NA	NA	NA	NA	gi|762103289|ref|XP_011434162.1|//PREDICTED: uncharacterized protein LOC105333058 [Crassostrea gigas]
Unigene0028053	585	24.6104	4.70423	-2.38724	0.00480143	Down	0.000626225	NA	NA	NA	NA	gi|762131557|ref|XP_011448949.1|//PREDICTED: uncharacterized protein LOC105343329 [Crassostrea gigas]
Unigene0003291	313	10.6695	31.2282	1.54936	0.0461177	Up	0.0115525	NA	NA	NA	NA	NA
Unigene0001894	1095	85.4426	178.61	1.06379	0.0407033	Up	0.00983102	NA	NA	NA	K20289//conserved oligomeric Golgi complex subunit 2	gi|405971734|gb|EKC36551.1|//Zinc finger MYND domain-containing protein 11 [Crassostrea gigas]
Unigene0016581	2052	271.244	849.74	1.64743	2.45105e-05	Up	9.39509e-07	NA	NA	NA	NA	gi|405957297|gb|EKC23519.1|//Uncharacterized protein C11orf65-like protein [Crassostrea gigas]
Unigene0011359	873	170.169	61.942	-1.45798	0.0274304	Down	0.00591435	NA	NA	NA	K18695//glycerophosphocholine phosphodiesterase GPCPD1 [EC:3.1.4.2]	gi|762113094|ref|XP_011439296.1|//PREDICTED: glycerophosphocholine phosphodiesterase GPCPD1-like isoform X2 [Crassostrea gigas]
Unigene0031915	1085	37.2189	12.8423	-1.53513	0.0275962	Down	0.00597023	GO:0016021//integral component of membrane	GO:0005244//voltage-gated ion channel activity	GO:0034765//regulation of ion transmembrane transport	K18079//PTEN homologous phosphatase	gi|762160792|ref|XP_011418613.1|//PREDICTED: voltage-gated hydrogen channel 1-like isoform X1 [Crassostrea gigas]
Unigene0030422	399	31.6309	179.353	2.50339	3.64075e-07	Up	5.79083e-09	NA	NA	NA	K18188//protein PET117	gi|762097874|ref|XP_011431522.1|//PREDICTED: zinc finger protein 106-like isoform X3 [Crassostrea gigas]
Unigene0015120	2747	347.414	883.591	1.34672	0.000104301	Up	5.49248e-06	NA	NA	NA	K16507//protocadherin-16/23	gi|762103591|ref|XP_011434320.1|//PREDICTED: protein dachsous-like [Crassostrea gigas]
Unigene0029894	479	42.4292	94.1333	1.14965	0.023904	Up	0.00495094	NA	NA	NA	NA	NA
Unigene0032154	1380	279.672	836.301	1.58028	0.000322822	Up	2.16238e-05	NA	NA	NA	NA	gi|762146540|ref|XP_011456571.1|//PREDICTED: low-density lipoprotein receptor-related protein 4-like isoform X2 [Crassostrea gigas]
Unigene0016886	1953	107.561	280.254	1.38158	0.000395026	Up	2.78285e-05	NA	NA	NA	K18598//echinoderm microtubule-associated protein-like 6	gi|405964352|gb|EKC29849.1|//Echinoderm microtubule-associated protein-like 6 [Crassostrea gigas]
Unigene0020559	1236	78.5445	175.016	1.15591	0.0292827	Up	0.00644348	NA	NA	NA	NA	NA
Unigene0004037	1122	82.022	185.987	1.18112	0.0141385	Up	0.00249005	NA	NA	NA	NA	NA
Unigene0024684	820	27.4783	5.28098	-2.37942	0.0029593	Down	0.000340351	NA	NA	NA	NA	gi|762164541|ref|XP_011420586.1|//PREDICTED: uncharacterized protein LOC105323245 [Crassostrea gigas]
Unigene0021140	1164	157.013	432.541	1.46196	6.15377e-05	Up	2.87606e-06	NA	NA	NA	NA	NA
Unigene0023451	916	37.4365	154.143	2.04175	0.000236503	Up	1.47612e-05	NA	NA	NA	NA	NA
Unigene0003575	764	111.088	563.231	2.34202	9.35045e-13	Up	2.26526e-15	NA	NA	NA	NA	NA
Unigene0031018	1021	67.6981	221.234	1.70839	0.00034186	Up	2.3267e-05	NA	NA	NA	NA	NA
Unigene0030318	415	17.6695	46.9802	1.41079	0.0325592	Up	0.00734809	NA	NA	NA	NA	NA
Unigene0025982	719	83.6978	276.385	1.72342	1.52478e-07	Up	2.06084e-09	NA	NA	NA	NA	NA
Unigene0012985	402	0.894912	33.9334	5.24482	4.23569e-08	Up	4.72567e-10	NA	NA	NA	NA	NA
Unigene0017263	1843	325.918	139.027	-1.22914	0.00486713	Down	0.00063688	NA	NA	NA	K19041//E3 ubiquitin-protein ligase RNF38/44 [EC:2.3.2.27]	gi|762153802|ref|XP_011414949.1|//PREDICTED: uncharacterized protein LOC105319216 [Crassostrea gigas]
Unigene0024185	857	176.09	485.943	1.46447	0.00147405	Up	0.000140399	NA	NA	NA	K06468//low affinity immunoglobulin epsilon Fc receptor;K17513//C-type lectin superfamily 17 member A	gi|762163569|ref|XP_011420077.1|//PREDICTED: low affinity immunoglobulin epsilon Fc receptor-like [Crassostrea gigas]
Unigene0012272	351	9.26272	2.05802	-2.17018	0.0483031	Down	0.0122994	NA	NA	NA	K11127//telomerase protein component 1	gi|762075858|ref|XP_011444520.1|//PREDICTED: NACHT and WD repeat domain-containing protein 1-like [Crassostrea gigas]
Unigene0008963	854	194.947	56.2688	-1.79267	0.00144776	Down	0.000137249	GO:0005622//intracellular	GO:0005525//GTP binding	GO:0007264//small GTPase mediated signal transduction	K07890//Ras-related protein Rab-21	gi|405951631|gb|EKC19528.1|//Ras-related protein Rab-21 [Crassostrea gigas]
Unigene0004426	254	83.0198	28.9142	-1.52168	0.00140412	Down	0.000132083	NA	NA	NA	K06776//receptor-type tyrosine-protein phosphatase kappa [EC:3.1.3.48];K18033//receptor-type tyrosine-protein phosphatase epsilon [EC:3.1.3.48];K18032//receptor-type tyrosine-protein phosphatase A [EC:3.1.3.48]	gi|762097443|ref|XP_011431289.1|//PREDICTED: receptor-type tyrosine-protein phosphatase epsilon-like [Crassostrea gigas]
Unigene0000739	294	18.6027	5.4759	-1.76434	0.0368827	Down	0.0086437	NA	NA	NA	K05858//phosphatidylinositol phospholipase C, beta [EC:3.1.4.11]	gi|762110502|ref|XP_011437944.1|//PREDICTED: 1-phosphatidylinositol 4,5-bisphosphate phosphodiesterase classes I and II-like isoform X9 [Crassostrea gigas]
Unigene0012723	228	18.5213	60.4204	1.70585	0.0209524	Up	0.00415227	NA	NA	NA	NA	NA
Unigene0018082	1653	20.902	111.578	2.41633	8.14199e-07	Up	1.53128e-08	NA	NA	NA	K14709//solute carrier family 39 (zinc transporter), member 1/2/3	gi|762084105|ref|XP_011424525.1|//PREDICTED: zinc transporter ZIP1-like [Crassostrea gigas]
Unigene0008736	1109	664.613	234.536	-1.50271	8.03963e-06	Down	2.43626e-07	NA	NA	NA	K14616//cubilin;K06819//neuropilin 2	gi|762170656|ref|XP_011423758.1|//PREDICTED: mucin-5AC-like [Crassostrea gigas]
Unigene0007147	610	237.493	535.101	1.17192	0.00279481	Up	0.000317869	NA	NA	NA	NA	NA
Unigene0027008	649	101.118	44.9971	-1.16814	0.00641242	Down	0.000902658	NA	NA	NA	NA	gi|405953522|gb|EKC21169.1|//Nucleolin [Crassostrea gigas]
Unigene0030297	422	10.9384	30.8243	1.49467	0.0453826	Up	0.0113098	NA	NA	NA	NA	NA
Unigene0001047	862	83.3196	204.065	1.2923	0.000337818	Up	2.29153e-05	NA	NA	NA	NA	NA
Unigene0028672	548	44.7952	94.4381	1.07603	0.0283476	Up	0.00617807	GO:0005634//nucleus;GO:0005737//cytoplasm;GO:0008540//proteasome regulatory particle, base subcomplex	NA	GO:0070682//proteasome regulatory particle assembly	K06693//26S proteasome non-ATPase regulatory subunit 9	gi|762136943|ref|XP_011451757.1|//PREDICTED: 26S proteasome non-ATPase regulatory subunit 9-like [Crassostrea gigas]
Unigene0011344	667	9.04786	53.7507	2.57063	0.00215484	Up	0.000228047	NA	NA	NA	NA	NA
Unigene0018771	1506	67.6926	158.996	1.23192	0.00131164	Up	0.000121376	NA	NA	NA	K04679//MAD, mothers against decapentaplegic interacting protein	gi|762089217|ref|XP_011426951.1|//PREDICTED: uncharacterized protein LOC105327960 isoform X2 [Crassostrea gigas]
Unigene0008658	1847	244.035	100.009	-1.28696	0.00168617	Down	0.000167268	NA	NA	NA	K15516//fragile X mental retardation protein	gi|762130602|ref|XP_011448442.1|//PREDICTED: fragile X mental retardation syndrome-related protein 1-like, partial [Crassostrea gigas]
Unigene0012702	613	17.5453	3.29574	-2.41241	0.00931829	Down	0.00144329	NA	NA	NA	K16302//metal transporter CNNM;K17981//mitochondrial fission process protein 1	gi|405972592|gb|EKC37354.1|//SEC14-like protein 2 [Crassostrea gigas]
Unigene0015229	2671	501.781	1077	1.10188	0.00368989	Up	0.000448453	NA	NA	NA	K11984//U4/U6.U5 tri-snRNP-associated protein 1	gi|405977416|gb|EKC41872.1|//U4/U6.U5 tri-snRNP-associated protein 1 [Crassostrea gigas]
Unigene0018408	1586	1356.12	3336.56	1.29888	0.000221574	Up	1.36387e-05	NA	GO:0016746//transferase activity, transferring acyl groups	NA	K07509//acetyl-CoA acyltransferase [EC:2.3.1.16]	gi|762128137|ref|XP_011447163.1|//PREDICTED: trifunctional enzyme subunit beta, mitochondrial-like [Crassostrea gigas]
Unigene0005535	396	356.718	771.224	1.11237	0.0210841	Up	0.00419181	NA	NA	NA	NA	gi|405968747|gb|EKC33787.1|//hypothetical protein CGI_10014829 [Crassostrea gigas]
Unigene0020874	1195	52.3224	17.5217	-1.57828	0.0175541	Down	0.00330611	NA	GO:0046872//metal ion binding;GO:0003824//catalytic activity	NA	K09195//transcription factor Sp5;K11981//E3 ubiquitin-protein ligase NRDP1 [EC:2.3.2.27]	gi|762081253|ref|XP_011421246.1|//PREDICTED: CLK4-associating serine/arginine rich protein-like [Crassostrea gigas]
Unigene0019451	1394	634.651	147.935	-2.101	0.000167288	Down	9.68929e-06	NA	NA	NA	K10456//kelch-like protein 19	gi|762098909|ref|XP_011431859.1|//PREDICTED: kelch-like ECH-associated protein 1 [Crassostrea gigas]
Unigene0012229	392	48.2092	18.4001	-1.3896	0.0317407	Down	0.00712196	NA	NA	NA	NA	gi|762113215|ref|XP_011439359.1|//PREDICTED: uncharacterized protein LOC105336650 isoform X1 [Crassostrea gigas]
Unigene0025243	771	52.9784	11.6172	-2.18915	0.000551765	Down	4.20714e-05	NA	NA	NA	K04576//calcitonin receptor	gi|762119454|ref|XP_011442635.1|//PREDICTED: calcitonin receptor-like isoform X2 [Crassostrea gigas]
Unigene0020750	1211	151.651	49.615	-1.6119	0.00152627	Down	0.000146832	NA	NA	NA	NA	gi|762130718|ref|XP_011448500.1|//PREDICTED: MLX-interacting protein-like [Crassostrea gigas]
Unigene0017673	1747	58.7152	22.0139	-1.41532	0.0134189	Down	0.00232224	NA	NA	NA	K13132//gem associated protein 4	gi|762131847|ref|XP_011449101.1|//PREDICTED: uncharacterized protein LOC105343422 [Crassostrea gigas]
Unigene0018265	1616	34.5895	14.2198	-1.28244	0.046211	Down	0.0115821	NA	NA	NA	K03348//anaphase-promoting complex subunit 1	gi|762080567|ref|XP_011417706.1|//PREDICTED: anaphase-promoting complex subunit 1-like [Crassostrea gigas]
Unigene0026971	655	39.0046	13.9809	-1.48019	0.0209019	Down	0.00413828	NA	NA	NA	K00011//aldehyde reductase [EC:1.1.1.21]	gi|762138079|ref|XP_011452350.1|//PREDICTED: 1,5-anhydro-D-fructose reductase-like [Crassostrea gigas]
Unigene0001583	536	1.73663	26.7339	3.94431	0.00034186	Up	2.32767e-05	NA	GO:0016627//oxidoreductase activity, acting on the CH-CH group of donors	GO:0008152//metabolic process;GO:0006631//fatty acid metabolic process;GO:0019216//regulation of lipid metabolic process	K09479//very long chain acyl-CoA dehydrogenase [EC:1.3.8.9]	gi|762135345|ref|XP_011450919.1|//PREDICTED: very long-chain specific acyl-CoA dehydrogenase, mitochondrial-like [Crassostrea gigas]
Unigene0009134	1016	62.0441	7.90235	-2.97294	6.65755e-05	Down	3.17481e-06	NA	NA	NA	K10054//probable transcription factor PML;K09488//TNF receptor-associated protein 1;K18745//maternal protein exuperantia	gi|405964890|gb|EKC30331.1|//Three prime repair exonuclease 1 [Crassostrea gigas]
Unigene0014702	2638	15.1332	69.8671	2.20689	0.00160835	Up	0.000157072	NA	NA	NA	K17256//insulin-like growth factor-binding protein complex acid labile subunit	gi|405976164|gb|EKC40681.1|//Leucine-rich repeats and immunoglobulin-like domains protein 3 [Crassostrea gigas]
Unigene0026389	694	50.8403	181.903	1.83913	4.92742e-05	Up	2.19269e-06	NA	NA	NA	K09705//uncharacterized protein	gi|762133295|ref|XP_011449845.1|//PREDICTED: uncharacterized protein LOC105343999 [Crassostrea gigas]
Unigene0012320	365	5.54777	21.4879	1.95354	0.0345207	Up	0.00794271	NA	NA	NA	NA	NA
Unigene0007802	438	50.8356	138.575	1.44676	0.00551836	Up	0.00074725	NA	NA	NA	NA	NA
Unigene0004938	593	58.3132	142.394	1.288	0.00258607	Up	0.00028844	NA	NA	NA	NA	NA
Unigene0006855	457	40.2226	88.1195	1.13145	0.0342502	Up	0.00786189	NA	NA	NA	NA	NA
Unigene0016859	1952	10.1305	1.98734	-2.3498	0.0442827	Down	0.0109638	NA	NA	NA	K19865//fibrocystin	gi|762146771|ref|XP_011456682.1|//PREDICTED: fibrocystin-L-like [Crassostrea gigas]
Unigene0014087	3909	127.654	29.4231	-2.11722	8.56226e-05	Down	4.30965e-06	NA	GO:0003723//RNA binding;GO:0009982//pseudouridine synthase activity	GO:0001522//pseudouridine synthesis	K01855//tRNA pseudouridine38/39 synthase [EC:5.4.99.45]	gi|762075915|ref|XP_011444825.1|//PREDICTED: uncharacterized protein LOC105340467 isoform X2 [Crassostrea gigas]
Unigene0007750	324	804.305	1632.9	1.02162	0.00393368	Up	0.000485645	NA	NA	NA	NA	NA
Unigene0027271	637	37.7337	147.316	1.96499	2.55348e-05	Up	9.91406e-07	NA	NA	NA	K08669//HtrA serine peptidase 2 [EC:3.4.21.108]	gi|762143848|ref|XP_011455185.1|//PREDICTED: serine protease HTRA2, mitochondrial-like [Crassostrea gigas]
Unigene0023121	949	146.835	937.508	2.67464	4.13199e-06	Up	1.05766e-07	NA	NA	NA	NA	NA
Unigene0019511	1373	78.6168	212.851	1.43693	0.00746777	Up	0.0010899	NA	NA	NA	NA	NA
Unigene0009044	1950	33.7131	81.3219	1.27033	0.0343429	Up	0.00788756	NA	NA	NA	NA	NA
Unigene0003063	466	24.6801	6.5679	-1.90985	0.0399645	Down	0.00959653	NA	NA	NA	K16460//centrosomal protein CEP128	gi|762113588|ref|XP_011439556.1|//PREDICTED: centrosomal protein of 128 kDa-like isoform X6 [Crassostrea gigas]
Unigene0006488	938	318.042	970.491	1.6095	0.000947815	Up	8.1666e-05	NA	NA	NA	NA	NA
Unigene0027667	609	20.8818	51.9937	1.31609	0.0208581	Up	0.00412428	NA	NA	NA	NA	NA
Unigene0013649	5358	263.813	120.39	-1.1318	0.000417934	Down	2.98686e-05	NA	NA	NA	K20282//GRIP and coiled-coil domain-containing protein 2;K20283//golgin subfamily A member 4	gi|762081985|ref|XP_011423022.1|//PREDICTED: golgin subfamily A member 3-like isoform X2 [Crassostrea gigas]
Unigene0013720	4978	244.847	95.3758	-1.36018	0.000477474	Down	3.54327e-05	NA	NA	NA	K06101//histone-lysine N-methyltransferase ASH1L [EC:2.1.1.43]	gi|762163259|ref|XP_011419916.1|//PREDICTED: uncharacterized protein LOC105322748 isoform X2 [Crassostrea gigas]
Unigene0030636	733	591.443	3867.23	2.70899	6.97711e-08	Up	8.38472e-10	NA	NA	NA	NA	NA
Unigene0003364	1133	83.2259	200.551	1.26887	0.0198372	Up	0.00386087	NA	NA	NA	NA	NA
Unigene0029830	484	640.835	1324.75	1.04769	0.00085396	Up	7.1701e-05	NA	NA	NA	NA	gi|762117631|ref|XP_011441676.1|//PREDICTED: uncharacterized protein LOC105338314 [Crassostrea gigas]
Unigene0004517	499	30.3215	7.92622	-1.93564	0.0126765	Down	0.00215498	GO:0045179//apical cortex;GO:0031252//cell leading edge;GO:0044448//cell cortex part;GO:0044291//cell-cell contact zone;GO:0016460//myosin II complex;GO:0030018//Z disc;GO:0032154//cleavage furrow;GO:0016459//myosin complex;GO:0005829//cytosol;GO:0031674//I band;GO:0016021//integral component of membrane;GO:0032155//cell division site part;GO:0016461//unconventional myosin complex;GO:0005886//pla…	GO:0032027//myosin light chain binding;GO:0003774//motor activity;GO:0017022//myosin binding;GO:0016887//ATPase activity;GO:0042623//ATPase activity, coupled	GO:0001738//morphogenesis of a polarized epithelium;GO:0007297//ovarian follicle cell migration;GO:0003012//muscle system process;GO:0071260//cellular response to mechanical stimulus;GO:0007443//Malpighian tubule morphogenesis;GO:0007494//midgut development;GO:0008258//head involution;GO:0070986//left/right axis specification;GO:0007298//border follicle cell migration;GO:0007411//axon guidance;GO…	K10352//myosin heavy chain	gi|405952243|gb|EKC20078.1|//Myosin heavy chain, non-muscle [Crassostrea gigas]
Unigene0010422	283	18.5885	64.7823	1.80119	0.000533697	Up	4.04215e-05	NA	NA	NA	K01968//3-methylcrotonyl-CoA carboxylase alpha subunit [EC:6.4.1.4]	gi|762137591|ref|XP_011452090.1|//PREDICTED: methylcrotonoyl-CoA carboxylase subunit alpha, mitochondrial-like [Crassostrea gigas]
Unigene0031749	214	12.3329	35.5378	1.52684	0.0121105	Up	0.0020322	NA	NA	NA	K11757//protein polybromo-1	gi|762148517|ref|XP_011412181.1|//PREDICTED: protein polybromo-1-like isoform X7 [Crassostrea gigas]
Unigene0010502	938	220.1	444.794	1.01498	0.0029604	Up	0.000340572	NA	NA	NA	NA	gi|762128918|ref|XP_011447575.1|//PREDICTED: uncharacterized protein LOC105342351 [Crassostrea gigas]
Unigene0016319	2145	20.5057	59.405	1.53456	0.0131235	Up	0.00225481	NA	NA	NA	K13912//deleted in malignant brain tumors 1 protein	gi|762148119|ref|XP_011411982.1|//PREDICTED: golgin subfamily B member 1-like [Crassostrea gigas]
Unigene0027203	641	45.0486	426.568	3.24322	6.49044e-11	Up	2.91719e-13	NA	NA	NA	K06278//caveolin 1	gi|405965730|gb|EKC31084.1|//Caveolin-1 [Crassostrea gigas]
Unigene0007856	2473	76.0742	10.9213	-2.80026	1.77055e-05	Down	6.32683e-07	NA	NA	NA	K11997//tripartite motif-containing protein 2/3	gi|762088692|ref|XP_011426669.1|//PREDICTED: B-box type zinc finger protein ncl-1-like isoform X2 [Crassostrea gigas]
Unigene0009201	1520	85.8378	260.989	1.60431	4.48251e-07	Up	7.51586e-09	NA	NA	NA	NA	gi|762161068|ref|XP_011418751.1|//PREDICTED: zinc finger homeobox protein 4-like isoform X5 [Crassostrea gigas]
Unigene0015428	2557	425.833	883.581	1.05307	0.000364481	Up	2.51509e-05	GO:0016021//integral component of membrane	NA	NA	K17776//metaxin	gi|762146992|ref|XP_011456794.1|//PREDICTED: failed axon connections homolog [Crassostrea gigas]
Unigene0011267	334	12.2784	2.42915	-2.3376	0.0362302	Down	0.00844689	NA	NA	NA	NA	NA
Unigene0015544	2505	155.487	360.371	1.21269	0.000621783	Up	4.85796e-05	NA	NA	NA	NA	NA
Unigene0022756	991	364.664	1051.45	1.52774	0.000385897	Up	2.70139e-05	GO:0016020//membrane	NA	NA	K12275//translocation protein SEC62	gi|762099481|ref|XP_011432168.1|//PREDICTED: translocation protein SEC62-like [Crassostrea gigas]
Unigene0004205	650	445.267	163.618	-1.44434	0.00878861	Down	0.00134108	NA	NA	NA	K05699//actinin alpha 1/4	gi|762069966|ref|XP_011425356.1|//PREDICTED: alpha-actinin, sarcomeric-like isoform X2 [Crassostrea gigas]
Unigene0015628	2455	409.958	1000.41	1.28704	8.83343e-06	Up	2.72347e-07	NA	NA	NA	K06530//CD109 antigen;K03910//alpha-2-macroglobulin	gi|762138197|ref|XP_011452412.1|//PREDICTED: CD109 antigen-like [Crassostrea gigas]
Unigene0001423	231	56.2691	11.6918	-2.26685	0.0053849	Down	0.000722655	NA	NA	NA	K10380//ankyrin	gi|405950528|gb|EKC18510.1|//Ankyrin-1 [Crassostrea gigas]
Unigene0006760	431	68.174	206.488	1.59876	0.00466059	Up	0.00060302	NA	NA	NA	NA	NA
Unigene0011664	706	21.4922	61.0736	1.50674	0.0325542	Up	0.00734496	GO:0005737//cytoplasm	GO:0005488//binding	GO:0007472//wing disc morphogenesis;GO:0001654//eye development;GO:0007219//Notch signaling pathway;GO:0016192//vesicle-mediated transport	K10645//E3 ubiquitin-protein ligase mind-bomb [EC:2.3.2.27]	gi|762130776|ref|XP_011448533.1|//PREDICTED: E3 ubiquitin-protein ligase NEURL1B-like isoform X2 [Crassostrea gigas]
Unigene0010020	2291	323.829	145.819	-1.15106	0.0140717	Down	0.00247156	NA	NA	NA	K02258//cytochrome c oxidase assembly protein subunit 11	gi|762161408|ref|XP_011418930.1|//PREDICTED: multiple epidermal growth factor-like domains protein 10 [Crassostrea gigas]
Unigene0020405	1255	353.733	1223.18	1.7899	2.2361e-08	Up	2.22115e-10	NA	NA	NA	K14411//RNA-binding protein Musashi	gi|762085279|ref|XP_011424948.1|//PREDICTED: DAZ-associated protein 1-like isoform X3 [Crassostrea gigas]
Unigene0029888	480	78.7572	241.035	1.61376	0.00213838	Up	0.000225638	NA	NA	NA	NA	NA
Unigene0013261	328	24.3979	82.5648	1.75877	0.012868	Up	0.00219532	NA	NA	NA	NA	NA
Unigene0030547	340	291.631	49.31	-2.56419	0.0206889	Down	0.00407895	NA	NA	NA	NA	NA
Unigene0017468	1796	234.271	508.136	1.11703	0.00188079	Up	0.000191489	NA	NA	NA	NA	gi|762092148|ref|XP_011428499.1|//PREDICTED: autism susceptibility gene 2 protein-like isoform X3 [Crassostrea gigas]
Unigene0029350	513	11.64	41.6336	1.83866	0.00512485	Up	0.000678608	NA	NA	NA	NA	NA
Unigene0008727	2165	75.3493	30.5145	-1.3041	0.0362696	Down	0.00846302	NA	NA	NA	K08810//triple functional domain protein [EC:2.7.11.1];K15048//kalirin [EC:2.7.11.1]	gi|762160720|ref|XP_011418573.1|//PREDICTED: kalirin-like isoform X2 [Crassostrea gigas]
Unigene0031887	1235	54.7163	20.1281	-1.44276	0.0323983	Down	0.00730254	NA	NA	NA	NA	NA
Unigene0011437	1555	137.779	26.3126	-2.38853	7.55589e-06	Down	2.24478e-07	NA	NA	NA	K10798//poly [ADP-ribose] polymerase [EC:2.4.2.30];K18466//vacuolar protein sorting-associated protein 26	gi|762163082|ref|XP_011419826.1|//PREDICTED: von Willebrand factor A domain-containing protein 5A-like [Crassostrea gigas]
Unigene0017283	1843	170.173	47.0344	-1.85522	2.24845e-06	Down	5.11744e-08	NA	NA	NA	NA	gi|405971729|gb|EKC36548.1|//hypothetical protein CGI_10003824 [Crassostrea gigas]
Unigene0001729	284	37.6356	11.901	-1.66101	0.0143807	Down	0.00254325	NA	NA	NA	NA	NA
Unigene0023162	938	69.8414	270.915	1.95568	0.000125417	Up	6.79635e-06	NA	GO:0046872//metal ion binding;GO:0016491//oxidoreductase activity	NA	K07437//cytochrome P450 family 26 subfamily A	gi|762102614|ref|XP_011433807.1|//PREDICTED: cytochrome P450 26A1-like isoform X2 [Crassostrea gigas]
Unigene0012490	211	8.42875	34.0684	2.01504	0.0111677	Up	0.0018223	NA	NA	NA	NA	NA
Unigene0003643	377	327.923	98.2023	-1.73953	9.18376e-05	Down	4.68688e-06	NA	NA	NA	K14945//protein quaking	gi|762105376|ref|XP_011435253.1|//PREDICTED: protein quaking-B-like isoform X5 [Crassostrea gigas]
Unigene0027442	624	178.091	783.093	2.13657	1.33344e-10	Up	6.8434e-13	GO:0016020//membrane	NA	NA	NA	gi|676460968|ref|XP_009055795.1|//hypothetical protein LOTGIDRAFT_189789 [Lottia gigantea]
Unigene0003357	672	4.24513	18.685	2.138	0.0427954	Up	0.0104946	NA	NA	NA	NA	NA
Unigene0023034	964	137.101	434.604	1.66447	5.52627e-06	Up	1.51144e-07	NA	NA	NA	NA	gi|762083263|ref|XP_011424281.1|//PREDICTED: uncharacterized protein LOC105326112 isoform X1 [Crassostrea gigas]
Unigene0015259	2647	142.825	25.5207	-2.48451	2.62488e-06	Down	6.19173e-08	NA	NA	NA	K15263//cell growth-regulating nucleolar protein	gi|405950522|gb|EKC18505.1|//Post-GPI attachment to proteins factor 2-like protein [Crassostrea gigas]
Unigene0000371	2268	197.802	54.9269	-1.84847	0.000644552	Down	5.09338e-05	NA	NA	NA	NA	gi|405957939|gb|EKC24115.1|//Dual specificity protein kinase CLK2 [Crassostrea gigas]
Unigene0000764	747	53.452	20.9493	-1.35135	0.0250847	Down	0.00526248	NA	NA	NA	K06115//spectrin beta	gi|762124126|ref|XP_011445066.1|//PREDICTED: spectrin beta chain-like isoform X5 [Crassostrea gigas]
Unigene0028881	540	16.1932	4.17763	-1.95463	0.042655	Down	0.0104506	NA	NA	NA	K05766//protein phosphatase slingshot [EC:3.1.3.16 3.1.3.48];K16943//septin 4;K10335//ankyrin repeat and SOCS box protein 13	gi|405961658|gb|EKC27423.1|//Ankyrin repeat domain-containing protein 13C-B [Crassostrea gigas]
Unigene0016910	1945	126.25	39.8897	-1.6622	0.000738576	Down	5.97763e-05	NA	NA	NA	K02223//circadian locomoter output cycles kaput protein [EC:2.3.1.48]	gi|762094306|ref|XP_011429631.1|//PREDICTED: circadian locomoter output cycles protein kaput-like [Crassostrea gigas]
Unigene0000798	2668	1831.73	4587.58	1.32453	8.20432e-06	Up	2.50018e-07	NA	NA	NA	K04437//filamin	gi|762070492|ref|XP_011452859.1|//PREDICTED: uncharacterized protein LOC105346068 [Crassostrea gigas]
Unigene0014805	2986	223.952	100.256	-1.1595	0.0170268	Down	0.00316644	GO:0016020//membrane	GO:0046872//metal ion binding	NA	K10636//autocrine motility factor receptor [EC:2.3.2.27]	gi|762093667|ref|XP_011429293.1|//PREDICTED: E3 ubiquitin-protein ligase AMFR-like [Crassostrea gigas]
Unigene0021128	1161	140.339	487.207	1.79562	0.000288674	Up	1.88916e-05	NA	NA	NA	NA	NA
Unigene0005926	296	39.4207	87.1058	1.14381	0.00806123	Up	0.0012018	NA	NA	NA	NA	NA
Unigene0029677	490	16.5422	40.1406	1.27891	0.0381152	Up	0.00901239	NA	NA	NA	NA	NA
Unigene0028566	559	50.3831	240.507	2.25507	1.44929e-06	Up	3.00751e-08	NA	NA	NA	NA	NA
Unigene0028178	582	20.3451	194.707	3.25856	0.00402765	Up	0.000501482	NA	NA	NA	NA	gi|585696504|ref|XP_006822212.1|//PREDICTED: spindlin-Z-like [Saccoglossus kowalevskii]
Unigene0006549	3883	93.8294	38.3525	-1.29072	0.0119058	Down	0.00198563	NA	NA	NA	NA	gi|762165223|ref|XP_011420931.1|//PREDICTED: transmembrane protein 5-like [Crassostrea gigas]
Unigene0004182	1688	74.3852	33.2131	-1.16327	0.0184832	Down	0.00353657	GO:0030286//dynein complex	GO:0017111//nucleoside-triphosphatase activity;GO:0005488//binding	GO:0006928//movement of cell or subcellular component	K10408//dynein heavy chain, axonemal	gi|762121903|ref|XP_011443892.1|//PREDICTED: dynein heavy chain 7, axonemal-like [Crassostrea gigas]
Unigene0006337	347	35.7413	11.365	-1.653	0.0171133	Down	0.00319062	NA	NA	NA	NA	NA
Unigene0002171	489	48.1318	20.0966	-1.26003	0.0305594	Down	0.00679747	NA	NA	NA	K16578//CLIP-associating protein 1/2	gi|762086160|ref|XP_011425348.1|//PREDICTED: CLIP-associating protein 1-like isoform X20 [Crassostrea gigas]
Unigene0023548	915	13.5342	1.43732	-3.23516	0.00226244	Down	0.00024268	NA	NA	NA	K10572//inositol-pentakisphosphate 2-kinase [EC:2.7.1.158]	gi|762122506|ref|XP_011444206.1|//PREDICTED: inositol-pentakisphosphate 2-kinase-like [Crassostrea gigas]
Unigene0009887	1443	41.1403	85.016	1.04718	0.0359185	Up	0.00835019	NA	NA	NA	NA	gi|405968286|gb|EKC33368.1|//Carbohydrate sulfotransferase 15 [Crassostrea gigas]
Unigene0025582	746	64.776	162.665	1.32837	0.011411	Up	0.00187148	NA	NA	NA	NA	NA
Unigene0032825	1522	84.1573	32.0378	-1.39331	0.00996401	Down	0.00157094	NA	NA	NA	K16766//centrosomal protein CEP85	gi|762090839|ref|XP_011427804.1|//PREDICTED: centrosomal protein of 85 kDa-like isoform X1 [Crassostrea gigas]
Unigene0029398	512	408.733	911.134	1.15651	0.0386615	Up	0.00918875	NA	NA	NA	K19470//complement C1q tumor necrosis factor-related protein 6;K11997//tripartite motif-containing protein 2/3;K19721//collagen, type V/XI/XXIV/XXVII, alpha;K03987//complement C1q subcomponent subunit B	gi|762143615|ref|XP_011455061.1|//PREDICTED: complement C1q-like protein 2 [Crassostrea gigas]
Unigene0002426	1243	147.062	46.0891	-1.67393	0.00125062	Down	0.000114175	NA	NA	NA	NA	gi|762106200|ref|XP_011435685.1|//PREDICTED: protein FAM228B-like isoform X7 [Crassostrea gigas]
Unigene0033030	300	1.48797	11.4391	2.94256	0.00622504	Up	0.00086854	NA	NA	NA	NA	NA
Unigene0020439	1252	67.602	18.4351	-1.87461	0.00914644	Down	0.00141055	NA	NA	NA	K17973//N-terminal acetyltransferase B complex non-catalytic subunit	gi|762093498|ref|XP_011429205.1|//PREDICTED: N-alpha-acetyltransferase 25, NatB auxiliary subunit-like [Crassostrea gigas]
Unigene0025599	735	9.82022	33.3586	1.76423	0.0192921	Up	0.00373099	NA	NA	NA	NA	NA
Unigene0024871	805	234.07	596.416	1.34938	4.64381e-05	Up	2.04238e-06	GO:0032991//macromolecular complex	GO:0097159//organic cyclic compound binding	NA	K12898//heterogeneous nuclear ribonucleoprotein F/H	gi|762103132|ref|XP_011434080.1|//PREDICTED: heterogeneous nuclear ribonucleoprotein F-like isoform X3 [Crassostrea gigas]
Unigene0009209	1377	1086.65	2824.12	1.37791	2.27851e-05	Up	8.60677e-07	NA	NA	NA	K17341//hemicentin	gi|762109902|ref|XP_011437617.1|//PREDICTED: coadhesin-like isoform X2 [Crassostrea gigas]
Unigene0024368	843	464.613	1563.02	1.75023	6.19585e-06	Up	1.73605e-07	NA	NA	NA	NA	NA
Unigene0005059	1449	570.745	129.428	-2.14069	1.85259e-09	Down	1.34053e-11	NA	NA	NA	K09490//heat shock 70kDa protein 5;K09491//stress 70 protein chaperone microsome-associated 60kDa protein	gi|762089253|ref|XP_011426971.1|//PREDICTED: uncharacterized protein LOC105327968 isoform X2 [Crassostrea gigas]
Unigene0032249	1316	688.069	237.259	-1.53609	0.000918321	Down	7.84514e-05	GO:0044464//cell part;GO:0005622//intracellular	GO:0005525//GTP binding;GO:0032550//purine ribonucleoside binding	GO:0007264//small GTPase mediated signal transduction;GO:0035556//intracellular signal transduction	K04392//Ras-related C3 botulinum toxin substrate 1	gi|762158657|ref|XP_011417515.1|//PREDICTED: ras-related C3 botulinum toxin substrate 1 isoform X2 [Crassostrea gigas]
Unigene0007364	296	17.2703	91.1857	2.40051	0.00243589	Up	0.000267187	NA	NA	NA	NA	NA
Unigene0023620	911	5.95141	19.9253	1.7433	0.0326025	Up	0.00736601	NA	NA	NA	K01301//N-acetylated-alpha-linked acidic dipeptidase [EC:3.4.17.21]	gi|405955614|gb|EKC22664.1|//N-acetylated-alpha-linked acidic dipeptidase 2 [Crassostrea gigas]
Unigene0010753	449	6.16316	30.533	2.30863	0.00505914	Up	0.000667972	NA	NA	NA	NA	NA
Unigene0015318	2605	394.495	1052.54	1.4158	7.90648e-05	Up	3.92161e-06	NA	NA	NA	NA	gi|762104560|ref|XP_011434824.1|//PREDICTED: uncharacterized protein LOC105333508 isoform X2 [Crassostrea gigas]
Unigene0005273	732	17.2952	1.48804	-3.53889	0.000549829	Down	4.18887e-05	NA	NA	NA	NA	NA
Unigene0024635	824	70.0276	179.254	1.35601	0.000255783	Up	1.64048e-05	NA	NA	NA	NA	gi|762149370|ref|XP_011412622.1|//PREDICTED: traB domain-containing protein-like isoform X2 [Crassostrea gigas]
Unigene0016395	2118	47.6027	114.571	1.26713	0.00406037	Up	0.00050698	NA	NA	NA	K02374//tyrosine-protein phosphatase non-receptor type 13	gi|762073757|ref|XP_011435405.1|//PREDICTED: ras-associating and dilute domain-containing protein-like [Crassostrea gigas]
Unigene0004488	410	128.737	304.919	1.244	0.0286264	Up	0.00625716	NA	NA	NA	NA	gi|762095153|ref|XP_011430077.1|//PREDICTED: uncharacterized protein LOC105330179 [Crassostrea gigas]
Unigene0016604	2043	53.7583	18.9575	-1.50372	0.0376942	Down	0.00889036	NA	NA	NA	NA	gi|762136610|ref|XP_011451586.1|//PREDICTED: uncharacterized protein LOC105345204 [Crassostrea gigas]
Unigene0003637	1191	74.9884	19.3227	-1.95637	0.000630896	Down	4.9553e-05	NA	NA	NA	K06070//protein kinase D [EC:2.7.11.13]	gi|871205196|ref|XP_012947009.1|//PREDICTED: serine/threonine-protein kinase D3-like [Aplysia californica]
Unigene0026174	709	229.645	1621.87	2.82018	1.71886e-09	Up	1.22732e-11	NA	NA	NA	NA	gi|405955674|gb|EKC22696.1|//hypothetical protein CGI_10001667 [Crassostrea gigas]
Unigene0018445	1577	18.1557	4.27718	-2.08569	0.0327118	Down	0.00739486	NA	NA	NA	K09228//KRAB domain-containing zinc finger protein	gi|762118317|ref|XP_011442042.1|//PREDICTED: zinc finger protein 135-like [Crassostrea gigas]
Unigene0024555	830	24.3789	75.8357	1.63725	0.00529499	Up	0.000708395	NA	NA	NA	NA	gi|762116946|ref|XP_011441317.1|//PREDICTED: uncharacterized protein LOC105338048 isoform X1 [Crassostrea gigas]
Unigene0022310	1034	740.942	271.151	-1.45026	4.17871e-05	Down	1.79558e-06	NA	NA	NA	K10352//myosin heavy chain	gi|762089421|ref|XP_011427060.1|//PREDICTED: uncharacterized protein LOC105328035 [Crassostrea gigas]
Unigene0016879	1945	137.581	44.9302	-1.61452	0.00408844	Down	0.000510616	NA	NA	NA	K16860//phospholipase D3/4 [EC:3.1.4.4]	gi|762113722|ref|XP_011439622.1|//PREDICTED: phospholipase D3-like isoform X1 [Crassostrea gigas]
Unigene0029773	482	37.4992	271.526	2.85616	4.0983e-07	Up	6.76714e-09	NA	NA	NA	NA	NA
Unigene0031865	271	13.7045	41.3401	1.59289	0.00916209	Up	0.0014137	NA	NA	NA	NA	NA
Unigene0022524	1013	69.1756	299.515	2.11429	5.21856e-07	Up	8.94962e-09	NA	NA	NA	NA	NA
Unigene0009147	1478	161.849	31.1818	-2.37588	1.49926e-07	Down	2.02157e-09	NA	NA	NA	K17341//hemicentin	gi|762160926|ref|XP_011418679.1|//PREDICTED: vascular endothelial growth factor receptor 1-like [Crassostrea gigas]
Unigene0018234	1624	49.9754	376.19	2.91217	2.2361e-08	Up	2.22391e-10	NA	NA	NA	K18259//protein amnionless	gi|762154201|ref|XP_011415162.1|//PREDICTED: protein amnionless-like isoform X2 [Crassostrea gigas]
Unigene0021046	1175	604.616	2377.01	1.97506	4.87811e-06	Up	1.29063e-07	NA	NA	NA	K14709//solute carrier family 39 (zinc transporter), member 1/2/3	gi|405963375|gb|EKC28954.1|//Zinc transporter ZIP1 [Crassostrea gigas]
Unigene0031705	381	282.66	120.538	-1.22958	0.0288397	Down	0.00631934	NA	NA	NA	NA	NA
Unigene0027749	606	171.857	83.7452	-1.03713	0.0360878	Down	0.0084022	GO:0044424//intracellular part	NA	NA	NA	gi|260812491|ref|XP_002600954.1|//hypothetical protein BRAFLDRAFT_280511 [Branchiostoma floridae]
Unigene0027065	649	10.5354	2.19471	-2.26315	0.0436057	Down	0.0107558	NA	NA	NA	K08115//chondroitin sulfate proteoglycan 4	gi|405966051|gb|EKC31376.1|//Chondroitin sulfate proteoglycan 4 [Crassostrea gigas]
Unigene0028184	582	261.972	1313.66	2.3261	8.29398e-17	Up	9.02261e-20	NA	NA	NA	NA	gi|405960381|gb|EKC26308.1|//Monocarboxylate transporter 12 [Crassostrea gigas]
Unigene0026128	713	147	44.7286	-1.71654	0.00321855	Down	0.000380734	NA	NA	NA	K02311//DNA fragmentation factor, 40 kD, beta subunit [EC:3.-.-.-]	gi|762126645|ref|XP_011446385.1|//PREDICTED: DNA fragmentation factor subunit beta-like isoform X1 [Crassostrea gigas]
Unigene0015464	2542	310.233	149.896	-1.04939	0.0134684	Down	0.00233658	NA	NA	NA	K10380//ankyrin;K20175//ankyrin repeat domain-containing protein 27	gi|405954961|gb|EKC22251.1|//Ankyrin repeat domain-containing protein 53 [Crassostrea gigas]
Unigene0000418	2098	224.718	480.281	1.09576	0.00213838	Up	0.000225692	NA	GO:0016491//oxidoreductase activity	NA	K00472//prolyl 4-hydroxylase [EC:1.14.11.2]	gi|762149337|ref|XP_011412606.1|//PREDICTED: prolyl 4-hydroxylase subunit alpha-1-like [Crassostrea gigas]
Unigene0023815	893	18.2745	3.0529	-2.58158	0.0233558	Down	0.00479906	NA	NA	NA	NA	gi|405952763|gb|EKC20537.1|//hypothetical protein CGI_10005874 [Crassostrea gigas]
Unigene0008802	847	178.554	391.182	1.13148	0.00389587	Up	0.000479362	NA	NA	NA	NA	gi|405958953|gb|EKC25032.1|//Glucose-6-phosphate 1-dehydrogenase [Crassostrea gigas]
Unigene0021450	1117	37.6014	12.0441	-1.64246	0.0150508	Down	0.00270109	NA	NA	NA	NA	gi|762135225|ref|XP_011450857.1|//PREDICTED: RING finger protein 207-like [Crassostrea gigas]
Unigene0020246	1277	151.581	59.2805	-1.35446	0.00483838	Down	0.000631955	NA	NA	NA	K12388//sortilin	gi|762147523|ref|XP_011457076.1|//PREDICTED: sortilin-like isoform X2 [Crassostrea gigas]
Unigene0027612	615	18.8262	3.40524	-2.46692	0.0063141	Down	0.000885999	NA	NA	NA	K02599//Notch 1	gi|762113752|ref|XP_011439639.1|//PREDICTED: fibropellin-1-like, partial [Crassostrea gigas]
Unigene0029411	510	113.234	416.142	1.87777	2.51192e-05	Up	9.71267e-07	NA	NA	NA	K08578//calpain-9 [EC:3.4.22.-]	gi|762095601|ref|XP_011430306.1|//PREDICTED: calpain-9-like [Crassostrea gigas]
Unigene0019044	1457	40.748	11.7916	-1.78897	0.00846971	Down	0.00128162	NA	NA	NA	K10397//kinesin family member 6/9	gi|919079725|ref|XP_013421028.1|//PREDICTED: kinesin-like protein KIF6 isoform X2 [Lingula anatina]
Unigene0008182	957	48.6572	15.9056	-1.61312	0.00783152	Down	0.00115859	NA	NA	NA	K20286//TATA element modulatory factor	gi|762093512|ref|XP_011429212.1|//PREDICTED: TATA element modulatory factor-like isoform X1 [Crassostrea gigas]
Unigene0013487	13226	336.403	736.092	1.12969	0.0221143	Up	0.00446642	NA	NA	NA	K03006//DNA-directed RNA polymerase II subunit RPB1 [EC:2.7.7.6]	gi|762115919|ref|XP_011440775.1|//PREDICTED: uncharacterized protein LOC105337643 isoform X2 [Crassostrea gigas]
Unigene0011498	587	34.8624	10.565	-1.72238	0.0216104	Down	0.00433836	NA	NA	NA	NA	gi|762081393|ref|XP_011421872.1|//PREDICTED: uncharacterized protein LOC105324435 isoform X10 [Crassostrea gigas]
Unigene0015148	2726	86.3477	40.5242	-1.09138	0.0174489	Down	0.00328053	NA	NA	NA	NA	gi|762159197|ref|XP_011417798.1|//PREDICTED: uncharacterized protein LOC105321236 [Crassostrea gigas]
Unigene0002060	213	5.99138	31.4361	2.39146	0.000456043	Up	3.32027e-05	NA	NA	NA	NA	NA
Unigene0016900	1952	381.755	160.064	-1.254	0.00080083	Down	6.63751e-05	GO:0016020//membrane	NA	NA	K01824//cholestenol Delta-isomerase [EC:5.3.3.5]	gi|405960877|gb|EKC26751.1|//Emopamil-binding-like protein [Crassostrea gigas]
Unigene0010233	384	113.467	19.8053	-2.51831	9.5203e-06	Down	2.99226e-07	NA	NA	NA	K02599//Notch 1	gi|762116624|ref|XP_011441153.1|//PREDICTED: neurogenic locus Notch protein-like [Crassostrea gigas]
Unigene0007098	611	45.3639	97.2396	1.1	0.0192129	Up	0.00370894	NA	NA	NA	NA	NA
Unigene0020726	1223	109.905	300.889	1.45298	0.00045	Up	3.26977e-05	NA	NA	NA	NA	NA
Unigene0023797	888	75.1394	176.582	1.23269	0.0184671	Up	0.0035326	NA	NA	NA	NA	gi|762170470|ref|XP_011423664.1|//PREDICTED: NEDD8 ultimate buster 1-like [Crassostrea gigas]
Unigene0017335	1819	34.2869	96.7317	1.49633	0.00183171	Up	0.000185267	NA	NA	NA	K10841//DNA excision repair protein ERCC-6	gi|762131602|ref|XP_011448973.1|//PREDICTED: DNA excision repair protein ERCC-6-like isoform X2 [Crassostrea gigas]
Unigene0006148	1361	91.9013	189.768	1.04608	0.00773765	Up	0.00114172	NA	NA	NA	NA	NA
Unigene0006038	495	72.6777	30.7539	-1.24074	0.027928	Down	0.00605993	NA	NA	NA	NA	gi|762170709|ref|XP_011423786.1|//PREDICTED: uncharacterized protein LOC105325782 isoform X4 [Crassostrea gigas]
Unigene0004512	213	5.97245	24.4679	2.0345	0.0143393	Up	0.00253409	NA	NA	NA	NA	NA
Unigene0009802	667	48.089	380.791	2.98522	3.0821e-09	Up	2.46599e-11	NA	NA	NA	K06270//protein phosphatase 1 regulatory subunit 12A	gi|405950379|gb|EKC18372.1|//Protein phosphatase 1 regulatory subunit 12A [Crassostrea gigas]
Unigene0008117	501	14.6514	48.6465	1.7313	0.00718296	Up	0.00104112	NA	NA	NA	NA	NA
Unigene0019973	1312	361.766	2199.98	2.60436	5.30574e-18	Up	5.07386e-21	NA	NA	NA	K06825//fibrillin 1;K06254//agrin	gi|762074115|ref|XP_011437301.1|//PREDICTED: uncharacterized protein LOC105335200 [Crassostrea gigas]
Unigene0003351	883	733.063	1629.32	1.15226	0.00674795	Up	0.000961288	NA	NA	NA	K07422//cytochrome P450 family 2 subfamily U polypeptide 1;K17854//cytochrome P450 family 2 subfamily K;K17852//cytochrome P450 family 2 subfamily AA/AD;K07418//cytochrome P450 family 2 subfamily J [EC:1.14.14.1]	gi|405960899|gb|EKC26773.1|//Cytochrome P450 2B19 [Crassostrea gigas]
Unigene0017667	1748	142.558	69.7227	-1.03184	0.00646519	Down	0.00091297	NA	GO:0004703//G-protein coupled receptor kinase activity;GO:0005524//ATP binding	GO:0007165//signal transduction;GO:0006468//protein phosphorylation	K08291//G protein-coupled receptor kinase [EC:2.7.11.16]	gi|405945221|gb|EKC17220.1|//G protein-coupled receptor kinase 5 [Crassostrea gigas]
Unigene0008719	2285	261.796	62.7693	-2.06031	0.000310778	Down	2.05957e-05	NA	NA	NA	K08878//breakpoint cluster region protein [EC:2.7.11.1];K20315//Rho GTPase-activating protein 21/23;K07526//SLIT-ROBO Rho GTPase activating protein;K18470//Rho GTPase-activating protein 1	gi|762118925|ref|XP_011442360.1|//PREDICTED: rho GTPase-activating protein 24-like isoform X1 [Crassostrea gigas]
Unigene0016739	2005	409.087	848.775	1.05297	0.00623653	Up	0.000872132	NA	GO:0005524//ATP binding;GO:0016887//ATPase activity	NA	K06185//ATP-binding cassette, subfamily F, member 2	gi|762127295|ref|XP_011446727.1|//PREDICTED: ATP-binding cassette sub-family F member 2-like [Crassostrea gigas]
Unigene0006867	224	65.1879	259.353	1.99224	2.05832e-05	Up	7.67663e-07	NA	NA	NA	NA	NA
Unigene0026460	686	70.7956	8.50166	-3.05784	0.00932046	Down	0.00144571	NA	NA	NA	NA	NA
Unigene0014955	2859	274.504	974.794	1.82827	6.79409e-06	Up	1.95565e-07	NA	NA	NA	K04565//superoxide dismutase, Cu-Zn family [EC:1.15.1.1];K16627//superoxide dismutase, Cu-Zn family [EC:1.15.1.1]	gi|762153162|ref|XP_011414606.1|//PREDICTED: uncharacterized protein LOC105318968 isoform X1 [Crassostrea gigas]
Unigene0001196	307	79.0061	213.673	1.43537	0.0212152	Up	0.00423073	NA	NA	NA	NA	NA
Unigene0004814	2084	966.352	406.298	-1.25001	0.0227404	Down	0.00462847	NA	NA	NA	K10352//myosin heavy chain;K20478//golgin subfamily B member 1	gi|762095421|ref|XP_011430212.1|//PREDICTED: myosin-9-like [Crassostrea gigas]
Unigene0009168	1091	117.746	41.2311	-1.51388	0.00597949	Down	0.000825322	NA	NA	NA	NA	gi|762153505|ref|XP_011414791.1|//PREDICTED: uncharacterized protein LOC105319081 [Crassostrea gigas]
Unigene0028834	538	23.2312	105.627	2.18485	1.30311e-05	Up	4.3796e-07	NA	NA	NA	NA	NA
Unigene0025148	778	121.103	283.759	1.22843	0.0031085	Up	0.000362267	NA	NA	NA	NA	gi|762159233|ref|XP_011417816.1|//PREDICTED: uncharacterized protein YBL113C-like [Crassostrea gigas]
Unigene0013186	363	4.21742	16.3688	1.95652	0.0358571	Up	0.00833248	NA	NA	NA	NA	NA
Unigene0010612	1212	17660.3	91372.7	2.37126	9.49573e-17	Up	1.08969e-19	NA	NA	NA	NA	gi|762164777|ref|XP_011420716.1|//PREDICTED: uncharacterized protein LOC105323307 [Crassostrea gigas]
Unigene0029834	482	78.1284	181.728	1.21786	0.0210529	Up	0.00417957	NA	NA	NA	NA	NA
Unigene0000500	799	110.418	45.8975	-1.26648	0.00706842	Down	0.00101866	NA	NA	NA	NA	NA
Unigene0018494	1565	9.62179	32.0194	1.73457	0.0182188	Up	0.00346922	GO:0016021//integral component of membrane	GO:0004061//arylformamidase activity	GO:0019441//tryptophan catabolic process to kynurenine	K03018//DNA-directed RNA polymerase III subunit RPC1 [EC:2.7.7.6]	gi|405971061|gb|EKC35917.1|//Kynurenine formamidase [Crassostrea gigas]
Unigene0024609	820	31.7842	77.459	1.28513	0.0322758	Up	0.00727082	NA	NA	NA	NA	NA
Unigene0008043	1022	31.0359	12.0729	-1.36217	0.0434403	Down	0.0107012	NA	NA	NA	K01109//inositol polyphosphate-4-phosphatase [EC:3.1.3.66]	gi|762159925|ref|XP_011418164.1|//PREDICTED: type II inositol 3,4-bisphosphate 4-phosphatase-like isoform X3 [Crassostrea gigas]
Unigene0031033	907	384.894	1758.04	2.19143	0.000158711	Up	9.08117e-06	NA	NA	NA	K06238//collagen, type VI, alpha	gi|762086866|ref|XP_011425715.1|//PREDICTED: collagen alpha-1(XII) chain-like [Crassostrea gigas]
Unigene0003058	1235	167.586	400.861	1.2582	0.00285609	Up	0.000326387	NA	NA	NA	NA	NA
Unigene0010087	1096	3.66477	15.2193	2.0541	0.0346736	Up	0.00799557	NA	NA	NA	NA	gi|762120605|ref|XP_011443218.1|//PREDICTED: uncharacterized protein LOC105339394 [Crassostrea gigas]
Unigene0025718	736	25.8331	58.9988	1.19146	0.0178369	Up	0.00337308	NA	NA	NA	K00643//5-aminolevulinate synthase [EC:2.3.1.37]	gi|762094760|ref|XP_011429869.1|//PREDICTED: 5-aminolevulinate synthase, erythroid-specific, mitochondrial-like isoform X4 [Crassostrea gigas]
Unigene0005933	548	46.607	14.5687	-1.67768	0.0370649	Down	0.00870176	GO:0005576//extracellular region	GO:0004553//hydrolase activity, hydrolyzing O-glycosyl compounds;GO:0008061//chitin binding;GO:0097367//carbohydrate derivative binding;GO:0004568//chitinase activity	GO:0006032//chitin catabolic process;GO:0005975//carbohydrate metabolic process;GO:0044238//primary metabolic process;GO:0006026//aminoglycan catabolic process	K01183//chitinase [EC:3.2.1.14]	gi|92110430|emb|CAI96025.1|//Chit2 protein [Crassostrea gigas]
Unigene0020993	1174	41.1005	14.7624	-1.47723	0.0312043	Down	0.00697233	NA	NA	NA	K10263//F-box and WD-40 domain protein 5	gi|973204739|ref|XP_015222130.1|//PREDICTED: F-box/WD repeat-containing protein 5 [Lepisosteus oculatus]
Unigene0009337	387	27.3605	61.2783	1.16328	0.02196	Up	0.00442616	NA	NA	NA	NA	NA
Unigene0013681	5169	195.425	578.698	1.56619	5.52796e-08	Up	6.37889e-10	NA	NA	NA	K20166//TBC1 domain family member 2B	gi|762136221|ref|XP_011451376.1|//PREDICTED: uncharacterized protein LOC105345077 isoform X7 [Crassostrea gigas]
Unigene0033261	973	206.729	462.152	1.16063	0.00754702	Up	0.00110543	NA	NA	NA	K08831//serine/threonine-protein kinase SRPK2 [EC:2.7.11.1];K08832//serine/threonine-protein kinase SRPK3 [EC:2.7.11.1]	gi|762153953|ref|XP_011415030.1|//PREDICTED: SRSF protein kinase 3-like isoform X1 [Crassostrea gigas]
Unigene0005073	1669	396.417	113.789	-1.80065	0.000225981	Down	1.39651e-05	NA	NA	NA	K14034//ecdysone receptor;K08539//vitamin D3 receptor;K14035//nuclear receptor subfamily 1 group I	gi|762106821|ref|XP_011436007.1|//PREDICTED: nuclear hormone receptor HR96-like isoform X2 [Crassostrea gigas]
Unigene0023108	954	65.9841	243.253	1.88226	6.89708e-05	Up	3.32201e-06	NA	NA	NA	NA	NA
Unigene0033052	3379	134.94	47.1718	-1.51632	0.0345743	Down	0.00796222	NA	NA	NA	K10054//probable transcription factor PML	gi|762135184|ref|XP_011450836.1|//PREDICTED: uncharacterized protein LOC105344695 [Crassostrea gigas]
Unigene0026551	683	37.2748	11.2914	-1.72298	0.00879965	Down	0.00134333	NA	GO:0016874//ligase activity	GO:0006464//cellular protein modification process	K13305//E3 ubiquitin-protein ligase NEDD4-like [EC:2.3.2.26];K10591//E3 ubiquitin-protein ligase NEDD4 [EC:2.3.2.26]	gi|762084673|ref|XP_011424834.1|//PREDICTED: E3 ubiquitin-protein ligase NEDD4-like isoform X3 [Crassostrea gigas]
Unigene0009581	528	69.7389	2.9724	-4.55226	2.13813e-09	Down	1.60849e-11	NA	NA	NA	NA	gi|762109516|ref|XP_011437417.1|//PREDICTED: uncharacterized protein LOC105335291 [Crassostrea gigas]
Unigene0030034	466	47.1055	128.212	1.44457	0.00148441	Up	0.000141575	NA	NA	NA	NA	NA
Unigene0029047	527	15.2822	121.515	2.99122	2.00071e-08	Up	1.93878e-10	NA	NA	NA	NA	NA
Unigene0007625	526	747.452	1715.34	1.19844	0.00146035	Up	0.000138675	GO:0016021//integral component of membrane	NA	NA	NA	gi|762098270|ref|XP_011431526.1|//PREDICTED: uncharacterized protein LOC105331143 [Crassostrea gigas]
Unigene0006557	633	89.772	213.224	1.24803	0.0144826	Up	0.00256658	NA	NA	NA	NA	NA
Unigene0027961	594	6.36697	43.3187	2.76631	5.15364e-05	Up	2.31471e-06	NA	NA	NA	NA	NA
Unigene0031120	5307	250.913	63.6667	-1.97858	2.25686e-06	Down	5.15096e-08	NA	NA	NA	K14034//ecdysone receptor;K08539//vitamin D3 receptor;K14035//nuclear receptor subfamily 1 group I	gi|405963141|gb|EKC28741.1|//Plexin domain-containing protein 2 [Crassostrea gigas]
Unigene0022399	1024	94.6973	20.2001	-2.22896	0.000146266	Down	8.22924e-06	NA	NA	NA	K05724//FYVE, RhoGEF and PH domain containing 5/6	gi|762070327|ref|XP_011444013.1|//PREDICTED: pleckstrin homology domain-containing family F member 2-like isoform X4 [Crassostrea gigas]
Unigene0001525	1254	108.975	30.9231	-1.81724	0.000253295	Down	1.6221e-05	NA	NA	NA	K15261//poly [ADP-ribose] polymerase 10/14/15 [EC:2.4.2.30]	gi|762154648|ref|XP_011415400.1|//PREDICTED: poly [ADP-ribose] polymerase 14-like [Crassostrea gigas]
Unigene0006088	1384	94.1646	23.4478	-2.00573	0.00284488	Down	0.000324924	NA	NA	NA	K13297//receptor-type tyrosine-protein phosphatase T [EC:3.1.3.48];K18032//receptor-type tyrosine-protein phosphatase A [EC:3.1.3.48]	gi|762155382|ref|XP_011415790.1|//PREDICTED: multiple epidermal growth factor-like domains protein 6 isoform X2 [Crassostrea gigas]
Unigene0029111	521	51.8596	18.0082	-1.52596	0.00910866	Down	0.00140299	NA	GO:0005215//transporter activity	NA	K08149//MFS transporter, SP family, solute carrier family 2 (facilitated glucose transporter), member 12	gi|762093156|ref|XP_011429027.1|//PREDICTED: solute carrier family 2, facilitated glucose transporter member 12-like [Crassostrea gigas]
Unigene0022121	1049	57.4719	18.7681	-1.61458	0.00187251	Down	0.000190329	NA	NA	NA	NA	NA
Unigene0033048	1513	151.707	430.43	1.50449	0.000330344	Up	2.22947e-05	NA	NA	NA	NA	NA
Unigene0020380	1260	4022.82	15305.2	1.92774	7.68407e-12	Up	2.47391e-14	NA	NA	NA	K19719//collagen, type II, alpha;K06236//collagen, type I, alpha;K19720//collagen, type III, alpha	gi|762169167|ref|XP_011422981.1|//PREDICTED: fibril-forming collagen alpha chain-like [Crassostrea gigas]
Unigene0026820	663	34.8181	134.156	1.94601	3.04704e-05	Up	1.2248e-06	NA	NA	NA	NA	NA
Unigene0023935	878	8.19353	56.3276	2.78129	7.77183e-07	Up	1.43441e-08	NA	NA	NA	K20051//low-density lipoprotein receptor-related protein 4	gi|405968610|gb|EKC33666.1|//Low-density lipoprotein receptor-related protein 6 [Crassostrea gigas]
Unigene0006732	3222	67.8365	22.7019	-1.57925	0.0212282	Down	0.004234	NA	GO:0004843//thiol-dependent ubiquitin-specific protease activity;GO:0016787//hydrolase activity;GO:0005509//calcium ion binding	GO:0006511//ubiquitin-dependent protein catabolic process;GO:0016579//protein deubiquitination	K11837//ubiquitin carboxyl-terminal hydrolase 6/32 [EC:3.4.19.12]	gi|762105811|ref|XP_011435480.1|//PREDICTED: LOW QUALITY PROTEIN: ubiquitin carboxyl-terminal hydrolase 32-like [Crassostrea gigas]
Unigene0021684	1096	1130.81	2545.13	1.17038	0.0155421	Up	0.00281552	NA	NA	NA	K00049//glyoxylate/hydroxypyruvate reductase [EC:1.1.1.79 1.1.1.81]	gi|405974023|gb|EKC38699.1|//Glyoxylate reductase/hydroxypyruvate reductase [Crassostrea gigas]
Unigene0019883	1320	156.006	361.576	1.2127	0.00322836	Up	0.000382307	NA	NA	NA	NA	gi|762127532|ref|XP_011446852.1|//PREDICTED: GTP-binding protein 2-like [Crassostrea gigas]
Unigene0006561	2667	201.153	66.4216	-1.59857	5.35018e-05	Down	2.42345e-06	NA	NA	NA	K20027//palmitoyltransferase ZDHHC1/11 [EC:2.3.1.225]	gi|762095071|ref|XP_011430034.1|//PREDICTED: probable palmitoyltransferase ZDHHC1 isoform X1 [Crassostrea gigas]
Unigene0011284	1542	256.765	78.68	-1.70638	0.00364895	Down	0.000441884	NA	NA	NA	K16726//ankyrin repeat domain-containing protein 17	gi|762088808|ref|XP_011426729.1|//PREDICTED: uncharacterized protein LOC105327802 isoform X1 [Crassostrea gigas]
Unigene0000449	689	1330.14	5268.94	1.98593	0.00103851	Up	9.1235e-05	NA	NA	NA	NA	gi|405948629|gb|EKC17950.1|//hypothetical protein CGI_10000009 [Crassostrea gigas]
Unigene0015826	2353	175.157	79.8819	-1.13271	0.0171866	Down	0.0032163	NA	NA	NA	K10352//myosin heavy chain;K17751//myosin heavy chain 6/7	gi|762091067|ref|XP_011427920.1|//PREDICTED: leucine-, glutamate- and lysine-rich protein 1-like [Crassostrea gigas]
Unigene0005341	845	125.097	283.262	1.17909	0.0492842	Up	0.0126309	NA	NA	NA	K01301//N-acetylated-alpha-linked acidic dipeptidase [EC:3.4.17.21]	gi|405955614|gb|EKC22664.1|//N-acetylated-alpha-linked acidic dipeptidase 2 [Crassostrea gigas]
Unigene0015240	2662	49.4559	17.7651	-1.47709	0.023998	Down	0.00497692	NA	NA	NA	K20394//sestrin 2	gi|762151873|ref|XP_011413933.1|//PREDICTED: protein FAM76B-like isoform X2 [Crassostrea gigas]
Unigene0033184	1282	315.398	758.473	1.26592	1.44945e-06	Up	3.0171e-08	NA	NA	NA	NA	NA
Unigene0022979	967	24.4188	54.3158	1.15338	0.0330748	Up	0.00749908	NA	NA	NA	K07378//neuroligin;K01049//acetylcholinesterase [EC:3.1.1.7]	gi|762119772|ref|XP_011442801.1|//PREDICTED: neuroligin-4, X-linked-like [Crassostrea gigas]
Unigene0000966	1545	1102	405.203	-1.44341	3.97352e-09	Down	3.29322e-11	NA	NA	NA	K19868//thioredoxin domain-containing protein 3	gi|762121857|ref|XP_011443867.1|//PREDICTED: thioredoxin domain-containing protein 3 homolog isoform X10 [Crassostrea gigas]
Unigene0001984	1765	45.483	11.0899	-2.03608	0.00111368	Down	9.94715e-05	NA	NA	NA	K02213//cell division control protein 6	gi|762157892|ref|XP_011417109.1|//PREDICTED: cell division control protein 6 homolog isoform X1 [Crassostrea gigas]
Unigene0024572	828	49.0772	8.59097	-2.51416	0.000172015	Down	1.00398e-05	NA	NA	NA	K19015//inter-alpha-trypsin inhibitor heavy chain H2	gi|405957841|gb|EKC24021.1|//von Willebrand factor A domain-containing protein 3B [Crassostrea gigas]
Unigene0025966	723	99.0991	255.525	1.36652	0.000196174	Up	1.18047e-05	NA	NA	NA	NA	NA
Unigene0002075	943	70.495	16.0949	-2.13092	0.00135223	Down	0.000125994	NA	NA	NA	K05643//ATP-binding cassette, subfamily A (ABC1), member 3	gi|762152936|ref|XP_011414488.1|//PREDICTED: ATP-binding cassette sub-family A member 3-like [Crassostrea gigas]
Unigene0029373	511	70.7455	21.4553	-1.72131	0.0104532	Down	0.00167472	NA	NA	NA	K16591//HAUS augmin-like complex subunit 8	gi|762093493|ref|XP_011429202.1|//PREDICTED: uncharacterized protein LOC105329600 [Crassostrea gigas]
Unigene0019793	1341	33.5246	123.537	1.88165	0.000262685	Up	1.69228e-05	NA	NA	NA	NA	NA
Unigene0030474	382	60.5427	8.2396	-2.87731	0.000252303	Down	1.61281e-05	NA	NA	NA	NA	gi|762086112|ref|XP_011425322.1|//PREDICTED: uncharacterized protein LOC105326841 [Crassostrea gigas]
Unigene0000669	420	33.431	10.5148	-1.66876	0.0126067	Down	0.00213669	NA	NA	NA	NA	NA
Unigene0002677	1657	338.645	842.082	1.31419	0.000233438	Up	1.45252e-05	NA	NA	NA	NA	NA
Unigene0019586	1368	69.6806	31.5331	-1.14389	0.0295268	Down	0.00650849	NA	NA	NA	NA	gi|762091689|ref|XP_011428251.1|//PREDICTED: uncharacterized protein LOC105328908 [Crassostrea gigas]
Unigene0012288	496	62.6345	12.5193	-2.32281	1.92498e-05	Down	7.01094e-07	NA	NA	NA	NA	NA
Unigene0006993	1433	44.6422	15.9296	-1.4867	0.0189893	Down	0.0036573	NA	NA	NA	NA	NA
Unigene0033037	644	12.8275	0.984163	-3.7042	0.000614533	Down	4.78564e-05	NA	NA	NA	NA	NA
Unigene0024134	864	24.0701	72.8428	1.59754	0.0110134	Up	0.00178833	NA	NA	NA	NA	NA
Unigene0004244	681	280.577	106.749	-1.39417	0.00414595	Down	0.000519251	NA	NA	NA	K05849//solute carrier family 8 (sodium/calcium exchanger)	gi|762155073|ref|XP_011415627.1|//PREDICTED: sodium/calcium exchanger 3-like isoform X4 [Crassostrea gigas]
Unigene0019222	1432	46.9019	10.0664	-2.22009	0.0013005	Down	0.000120055	NA	NA	NA	K16467//centlein	gi|762105746|ref|XP_011435445.1|//PREDICTED: centlein-like isoform X5 [Crassostrea gigas]
Unigene0032148	464	55.5211	193.236	1.79925	6.74444e-06	Up	1.93706e-07	NA	NA	NA	NA	NA
Unigene0022826	979	23.0501	73.2143	1.66735	0.00255845	Up	0.000284233	NA	NA	NA	NA	NA
Unigene0012951	350	9.48654	33.0241	1.79956	0.0180721	Up	0.00343111	NA	NA	NA	NA	NA
Unigene0015189	2690	517.152	1447.83	1.48523	5.05703e-05	Up	2.26003e-06	GO:0015630//microtubule cytoskeleton	GO:0003777//microtubule motor activity;GO:0032550//purine ribonucleoside binding	GO:0006928//movement of cell or subcellular component	K10406//kinesin family member C2/C3	gi|762145683|ref|XP_011456119.1|//PREDICTED: kinesin-like protein klp-3 isoform X3 [Crassostrea gigas]
Unigene0021275	1146	558.057	1169.37	1.06725	0.00204785	Up	0.000213316	NA	GO:0003824//catalytic activity	NA	K01785//aldose 1-epimerase [EC:5.1.3.3]	gi|405972774|gb|EKC37523.1|//Aldose 1-epimerase [Crassostrea gigas]
Unigene0029939	475	67.6599	6.82574	-3.30924	5.31934e-08	Down	6.08728e-10	NA	NA	NA	NA	gi|762077067|ref|XP_011448813.1|//PREDICTED: serine/arginine-rich splicing factor 4-like [Crassostrea gigas]
Unigene0015842	2346	35.8819	13.5436	-1.40564	0.0354386	Down	0.00821271	NA	NA	NA	NA	gi|405950945|gb|EKC18899.1|//Transcriptional repressor CTCF [Crassostrea gigas]
Unigene0025026	783	60.4837	178.984	1.56521	0.000763682	Up	6.26603e-05	NA	NA	NA	NA	NA
Unigene0006493	772	210.442	703.098	1.74031	5.8119e-06	Up	1.60253e-07	NA	NA	NA	NA	NA
Unigene0022459	1013	51.0459	15.4273	-1.72631	0.00878176	Down	0.00133892	NA	NA	NA	NA	NA
Unigene0000190	371	504.787	1246.84	1.30453	5.02018e-05	Up	2.24196e-06	NA	NA	NA	NA	NA
Unigene0006442	1195	10.4642	103.78	3.30999	1.47696e-05	Up	5.05644e-07	NA	NA	NA	NA	NA
Unigene0022957	969	239.733	61.1638	-1.97068	0.000241873	Down	1.51812e-05	GO:0005622//intracellular	GO:0005525//GTP binding	GO:0007264//small GTPase mediated signal transduction	K07890//Ras-related protein Rab-21	gi|762093757|ref|XP_011429341.1|//PREDICTED: ras-related protein Rab-31-like [Crassostrea gigas]
Unigene0009946	291	23.9621	5.95218	-2.00926	0.0138633	Down	0.00242081	NA	NA	NA	NA	NA
Unigene0027451	625	16.2542	2.20275	-2.88344	0.0119939	Down	0.0020044	NA	NA	NA	K20251//glutamate receptor-interacting protein;K12230//phosphoinositide 3-kinase adapter protein 1;K05109//Eph receptor A8 [EC:2.7.10.1];K04612//calcium-sensing receptor	gi|939297346|ref|XP_014267147.1|//PREDICTED: uncharacterized protein LOC106675964 [Maylandia zebra]
Unigene0014744	3043	53.1227	129.53	1.28589	0.0136105	Up	0.00236669	NA	NA	NA	NA	gi|762116551|ref|XP_011441116.1|//PREDICTED: uncharacterized protein LOC105337883 [Crassostrea gigas]
Unigene0021132	1166	77.4437	12.2039	-2.6658	4.22481e-06	Down	1.0895e-07	NA	NA	NA	K01530//phospholipid-translocating ATPase [EC:3.6.3.1]	gi|405959364|gb|EKC25410.1|//Putative phospholipid-transporting ATPase VA [Crassostrea gigas]
Unigene0005254	670	52.3459	255.139	2.28514	2.4882e-05	Up	9.5813e-07	NA	NA	NA	K18462//WASH complex subunit FAM21	gi|762169677|ref|XP_011423250.1|//PREDICTED: WASH complex subunit FAM21C-like [Crassostrea gigas]
Unigene0006698	2043	483.142	1155.64	1.25817	0.000330344	Up	2.23007e-05	GO:0030126//COPI vesicle coat;GO:0000139//Golgi membrane	GO:0005198//structural molecule activity	GO:0006886//intracellular protein transport;GO:0016192//vesicle-mediated transport	K17301//coatomer subunit beta	gi|762089881|ref|XP_011427298.1|//PREDICTED: coatomer subunit beta-like [Crassostrea gigas]
Unigene0004044	1164	98.7501	22.1144	-2.1588	0.00416059	Down	0.000522051	NA	NA	NA	K17341//hemicentin	gi|762136470|ref|XP_011451510.1|//PREDICTED: hemicentin-1-like [Crassostrea gigas]
Unigene0025836	731	62.9205	245.283	1.96285	1.81035e-05	Up	6.50366e-07	GO:0005634//nucleus	GO:0003676//nucleic acid binding	NA	K14401//cleavage and polyadenylation specificity factor subunit 1	gi|762128359|ref|XP_011447280.1|//PREDICTED: cleavage and polyadenylation specificity factor subunit 1-like isoform X2 [Crassostrea gigas]
Unigene0005784	556	4.7169	25.0629	2.40964	0.00219666	Up	0.000233523	NA	NA	NA	NA	NA
Unigene0020419	1256	916.46	2011.27	1.13396	0.00217217	Up	0.000230297	NA	GO:0003824//catalytic activity	GO:0044710//single-organism metabolic process	K00326//cytochrome-b5 reductase [EC:1.6.2.2]	gi|762164510|ref|XP_011420569.1|//PREDICTED: NADH-cytochrome b5 reductase 3-like isoform X1 [Crassostrea gigas]
Unigene0004464	314	26.3247	9.39363	-1.48666	0.0369527	Down	0.00866601	NA	NA	NA	NA	NA
Unigene0006449	1994	115.537	41.1086	-1.49084	0.0397611	Down	0.00952742	NA	NA	NA	K05125//discoidin domain receptor family member 2 [EC:2.7.10.1]	gi|762099612|ref|XP_011432236.1|//PREDICTED: discoidin domain-containing receptor 2-like isoform X2 [Crassostrea gigas]
Unigene0022574	1008	110.606	246.134	1.15401	0.00558849	Up	0.000759063	NA	NA	NA	K07763//matrix metalloproteinase-14 (membrane-inserted) [EC:3.4.24.80]	gi|762104478|ref|XP_011434778.1|//PREDICTED: matrix metalloproteinase-24-like [Crassostrea gigas]
Unigene0027377	631	38.5749	99.8589	1.37223	0.00488227	Up	0.000639796	NA	NA	NA	NA	NA
Unigene0005579	1311	53.8997	14.4758	-1.89663	0.0141068	Down	0.00248207	NA	NA	NA	K11997//tripartite motif-containing protein 2/3;K08883//tripartite motif-containing protein 33 [EC:2.3.2.27];K12026//tripartite motif-containing protein 56 [EC:2.3.2.27]	gi|405963108|gb|EKC28710.1|//Tripartite motif-containing protein 45 [Crassostrea gigas]
Unigene0023611	907	52.4209	124.349	1.24618	0.0392068	Up	0.00935834	NA	NA	NA	NA	NA
Unigene0026827	663	58.7733	156.825	1.41592	0.00174671	Up	0.000174944	NA	NA	NA	NA	gi|762078726|ref|XP_011455496.1|//PREDICTED: transmembrane protein 168-like isoform X1 [Crassostrea gigas]
Unigene0029574	498	17.0259	43.4377	1.35122	0.0330748	Up	0.00749552	NA	NA	NA	NA	NA
Unigene0004578	473	97.5163	820.65	3.07305	1.49226e-07	Up	2.00261e-09	NA	NA	NA	K17551//neurabin	gi|762111978|ref|XP_011438717.1|//PREDICTED: neurabin-1-like isoform X7 [Crassostrea gigas]
Unigene0016509	2072	95.7521	32.1349	-1.57516	0.00362847	Down	0.0004389	NA	NA	NA	NA	NA
Unigene0020166	1288	185.982	67.0618	-1.4716	0.000165108	Down	9.53141e-06	GO:0032991//macromolecular complex;GO:0031090//organelle membrane;GO:0043234//protein complex;GO:0016021//integral component of membrane;GO:0005789//endoplasmic reticulum membrane	GO:0015485//cholesterol binding;GO:0031625//ubiquitin protein ligase binding	GO:0045541//negative regulation of cholesterol biosynthetic process;GO:0043161//proteasome-mediated ubiquitin-dependent protein catabolic process;GO:0045717//negative regulation of fatty acid biosynthetic process;GO:0030433//ER-associated ubiquitin-dependent protein catabolic process;GO:0032933//SREBP signaling pathway	K10358//myosin VI	gi|762075938|ref|XP_011444952.1|//PREDICTED: erlin-2-like [Crassostrea gigas]
Unigene0006125	1359	225.76	55.5685	-2.02245	0.0161238	Down	0.00294969	GO:0016021//integral component of membrane	GO:0005328//neurotransmitter:sodium symporter activity	GO:0055085//transmembrane transport;GO:0006836//neurotransmitter transport	K05038//solute carrier family 6 (neurotransmitter transporter, amino acid) member 5/7/9/14	gi|762104644|ref|XP_011434867.1|//PREDICTED: sodium- and chloride-dependent GABA transporter 1-like isoform X1 [Crassostrea gigas]
Unigene0002340	1343	394.3	169.203	-1.22054	0.00989035	Down	0.0015568	NA	NA	NA	NA	NA
Unigene0018747	1514	63.6024	19.9028	-1.67611	0.0349618	Down	0.0080754	NA	NA	NA	K06756//neuronal cell adhesion molecule	gi|762106898|ref|XP_011436047.1|//PREDICTED: neuroglian-like isoform X1 [Crassostrea gigas]
Unigene0023373	929	19.6794	54.6567	1.47372	0.0194194	Up	0.00376328	NA	NA	NA	NA	NA
Unigene0005468	509	140.549	46.1832	-1.60563	0.0115816	Down	0.00190715	NA	NA	NA	NA	NA
Unigene0008765	1989	325.707	919.812	1.49777	6.95377e-06	Up	2.00383e-07	NA	GO:0003676//nucleic acid binding	NA	K12841//calcium homeostasis endoplasmic reticulum protein	gi|762144850|ref|XP_011455694.1|//PREDICTED: calcium homeostasis endoplasmic reticulum protein-like isoform X2 [Crassostrea gigas]
Unigene0005634	644	40.5225	4.40777	-3.2006	3.42949e-05	Down	1.42772e-06	NA	NA	NA	NA	gi|762153852|ref|XP_011414976.1|//PREDICTED: uncharacterized protein LOC105319230 [Crassostrea gigas]
Unigene0021333	1131	83.7714	30.6357	-1.45124	0.00384069	Down	0.000470735	NA	NA	NA	NA	gi|762081381|ref|XP_011421828.1|//PREDICTED: uncharacterized protein LOC105324435 isoform X4 [Crassostrea gigas]
Unigene0007037	722	2.16683	20.8768	3.26824	0.0038238	Up	0.000468178	NA	NA	NA	NA	gi|762092909|ref|XP_011428896.1|//PREDICTED: uncharacterized protein LOC105329372 isoform X2 [Crassostrea gigas]
Unigene0032246	326	227.83	107.737	-1.08045	0.0116501	Down	0.0019233	NA	NA	NA	NA	gi|762142497|ref|XP_011454470.1|//PREDICTED: uncharacterized protein LOC105347200 isoform X7 [Crassostrea gigas]
Unigene0000267	409	367.445	138.581	-1.4068	0.00284119	Down	0.000324141	NA	NA	NA	K11997//tripartite motif-containing protein 2/3	gi|405962163|gb|EKC27865.1|//hypothetical protein CGI_10022649 [Crassostrea gigas]
Unigene0030989	2111	638.694	1394.61	1.12667	0.00100021	Up	8.72641e-05	NA	NA	NA	K17845//krueppel-like factor 2;K09204//krueppel-like factor 1	gi|405974536|gb|EKC39171.1|//Krueppel-like factor 1 [Crassostrea gigas]
Unigene0013447	527	71.43	293.784	2.04015	9.45658e-06	Up	2.96319e-07	NA	NA	NA	NA	NA
Unigene0008149	2174	57.7034	20.2337	-1.51189	0.0140326	Down	0.00246129	NA	NA	NA	NA	gi|762072271|ref|XP_011429437.1|//PREDICTED: mediator of DNA damage checkpoint protein 1-like [Crassostrea gigas]
Unigene0006819	1032	80.7155	437.949	2.43984	4.34288e-09	Up	3.66856e-11	NA	NA	NA	NA	NA
Unigene0013633	5499	222.662	470.995	1.08085	0.0183055	Up	0.00349234	NA	NA	NA	K19721//collagen, type V/XI/XXIV/XXVII, alpha	gi|762115058|ref|XP_011440332.1|//PREDICTED: B-cell CLL/lymphoma 9 protein-like [Crassostrea gigas]
Unigene0030243	437	20.3734	65.5013	1.68483	0.010382	Up	0.00166001	NA	NA	NA	NA	NA
Unigene0018208	1628	71.6816	179.141	1.32142	0.0235116	Up	0.00483782	NA	GO:0031177//phosphopantetheine binding;GO:0004317//3-hydroxypalmitoyl-[acyl-carrier-protein] dehydratase activity;GO:0004320//oleoyl-[acyl-carrier-protein] hydrolase activity;GO:0004313//[acyl-carrier-protein] S-acetyltransferase activity;GO:0004319//enoyl-[acyl-carrier-protein] reductase (NADPH, B-specific) activity;GO:0016296//palmitoyl-[acyl-carrier-protein] hydrolase activity;GO:0004314//[acy…	GO:0009058//biosynthetic process;GO:0055114//oxidation-reduction process	K00665//fatty acid synthase, animal type [EC:2.3.1.85]	gi|762118975|ref|XP_011442387.1|//PREDICTED: fatty acid synthase-like [Crassostrea gigas]
Unigene0007858	1538	573.683	3145.74	2.45507	1.2727e-09	Up	8.72243e-12	NA	NA	NA	K11643//chromodomain-helicase-DNA-binding protein 4 [EC:3.6.4.12]	gi|405972247|gb|EKC37026.1|//Chromodomain-helicase-DNA-binding protein Mi-2-like protein [Crassostrea gigas]
Unigene0021844	1077	92.937	271.629	1.54731	0.00186924	Up	0.000189837	NA	NA	NA	NA	gi|762136169|ref|XP_011451347.1|//PREDICTED: uncharacterized protein LOC105345070 [Crassostrea gigas]
Unigene0030953	414	40.3846	132.379	1.7128	3.58853e-05	Up	1.51109e-06	NA	NA	NA	NA	NA
Unigene0003081	592	94.7854	366.7	1.95186	1.94624e-05	Up	7.14075e-07	NA	NA	NA	K12879//THO complex subunit 2	gi|762095102|ref|XP_011430049.1|//PREDICTED: THO complex subunit 2-like [Crassostrea gigas]
Unigene0001835	966	225.066	946.683	2.07253	4.04149e-08	Up	4.45457e-10	NA	NA	NA	NA	gi|762155965|ref|XP_011416096.1|//PREDICTED: scaffold attachment factor B1-like isoform X3 [Crassostrea gigas]
Unigene0021054	1174	170.758	11.7934	-3.8559	0.000556182	Down	4.25146e-05	NA	NA	NA	K14721//DNA-directed RNA polymerase III subunit RPC5;K04574//neurofilament heavy polypeptide	gi|405969159|gb|EKC34153.1|//hypothetical protein CGI_10002917 [Crassostrea gigas]
Unigene0032879	2430	214.979	83.7459	-1.36011	5.6545e-05	Down	2.61537e-06	NA	NA	NA	K11421//histone-lysine N-methyltransferase SETDB1 [EC:2.1.1.43];K03121//transcription initiation factor TFII-I	gi|762129751|ref|XP_011448005.1|//PREDICTED: uncharacterized protein LOC105342684 [Crassostrea gigas]
Unigene0014981	2844	248.743	1135.46	2.19055	3.46892e-13	Up	7.74042e-16	NA	NA	NA	K04958//inositol 1,4,5-triphosphate receptor type 1	gi|762166910|ref|XP_011421769.1|//PREDICTED: inositol 1,4,5-trisphosphate receptor type 1-like [Crassostrea gigas]
Unigene0013808	4640	292.569	120.362	-1.2814	0.010033	Down	0.00158438	NA	NA	NA	K06269//serine/threonine-protein phosphatase PP1 catalytic subunit [EC:3.1.3.16]	gi|762072063|ref|XP_011428320.1|//PREDICTED: uncharacterized protein LOC105328889 isoform X5 [Crassostrea gigas]
Unigene0002235	600	29.9474	2.63024	-3.50917	2.94959e-05	Down	1.17528e-06	NA	NA	NA	K13748//alpha-1,3-mannosylglycoprotein beta-1,4-N-acetylglucosaminyltransferase C [EC:2.4.1.201 2.4.1.145]	gi|762158275|ref|XP_011417311.1|//PREDICTED: alpha-1,3-mannosyl-glycoprotein 4-beta-N-acetylglucosaminyltransferase C-like isoform X1 [Crassostrea gigas]
Unigene0023629	907	59.9449	27.7527	-1.11101	0.0281301	Down	0.00611903	NA	NA	NA	NA	gi|762133667|ref|XP_011450044.1|//PREDICTED: uncharacterized protein LOC105344107 isoform X3 [Crassostrea gigas]
Unigene0021386	1134	172.401	930.519	2.43227	0.0206434	Up	0.00406603	GO:0016021//integral component of membrane	NA	GO:0050829//defense response to Gram-negative bacterium;GO:0050830//defense response to Gram-positive bacterium	NA	gi|332692897|gb|AEE92778.1|//big defensin 3 [Crassostrea gigas]
Unigene0003767	1201	93.2575	27.1323	-1.78121	0.000379233	Down	2.64016e-05	NA	NA	NA	K20160//DENN domain-containing protein 1	gi|762158502|ref|XP_011417434.1|//PREDICTED: DENN domain-containing protein 1B-like, partial [Crassostrea gigas]
Unigene0032900	1919	76.1222	328.595	2.10992	7.51276e-06	Up	2.22717e-07	NA	NA	NA	NA	gi|405971491|gb|EKC36326.1|//Neuropeptide Y receptor type 1 [Crassostrea gigas]
Unigene0005185	1335	431.911	918.17	1.08803	0.000671862	Up	5.35203e-05	NA	NA	NA	NA	NA
Unigene0003451	6394	108.446	233.379	1.1057	0.00338606	Up	0.000404652	NA	NA	NA	K11138//telomere-associated protein RIF1	gi|762114224|ref|XP_011439884.1|//PREDICTED: telomere-associated protein RIF1-like isoform X2 [Crassostrea gigas]
Unigene0005214	1395	45.6339	159.261	1.80322	6.57224e-05	Up	3.11737e-06	NA	NA	NA	NA	NA
Unigene0001105	854	221.963	68.0667	-1.7053	0.00012617	Down	6.86133e-06	NA	NA	NA	NA	gi|762142495|ref|XP_011454469.1|//PREDICTED: uncharacterized protein LOC105347200 isoform X6 [Crassostrea gigas]
Unigene0006176	492	5.68881	20.0129	1.81473	0.048091	Up	0.0122255	NA	NA	NA	NA	NA
Unigene0010001	1267	1440.19	2960.32	1.03949	0.000103538	Up	5.44241e-06	NA	GO:0050136//NADH dehydrogenase (quinone) activity;GO:0010181//FMN binding;GO:0051539//4 iron, 4 sulfur cluster binding;GO:0051287//NAD binding;GO:0032553//ribonucleotide binding;GO:0008137//NADH dehydrogenase (ubiquinone) activity;GO:0051536//iron-sulfur cluster binding	GO:0009060//aerobic respiration;GO:0044710//single-organism metabolic process	K03942//NADH dehydrogenase (ubiquinone) flavoprotein 1 [EC:1.6.5.3 1.6.99.3]	gi|405967555|gb|EKC32703.1|//NADH dehydrogenase [ubiquinone] flavoprotein 1, mitochondrial [Crassostrea gigas]
Unigene0000496	1584	97.6108	28.0898	-1.79699	0.0125901	Down	0.00213066	NA	NA	NA	K09407//forkhead box protein N	gi|405950191|gb|EKC18193.1|//Forkhead box protein N4 [Crassostrea gigas]
Unigene0026548	676	81.6443	234.005	1.51912	0.00211554	Up	0.000222472	NA	NA	NA	NA	NA
Unigene0029988	470	53.8967	138.482	1.36143	0.0103731	Up	0.0016576	NA	NA	NA	NA	gi|405972837|gb|EKC37584.1|//Retinal dehydrogenase 1 [Crassostrea gigas]
Unigene0016333	2135	58.932	797.299	3.758	2.23136e-13	Up	4.62332e-16	NA	NA	NA	K19525//vacuolar protein sorting-associated protein 13A/C	gi|762157210|ref|XP_011416755.1|//PREDICTED: vacuolar protein sorting-associated protein 13A-like isoform X8 [Crassostrea gigas]
Unigene0002799	3566	224.233	85.4412	-1.39199	7.10839e-05	Down	3.43286e-06	NA	NA	NA	K17584//phosphorylated CTD-interacting factor 1	gi|762128745|ref|XP_011447479.1|//PREDICTED: phosphorylated CTD-interacting factor 1-like [Crassostrea gigas]
Unigene0030253	435	11.8487	1.16736	-3.3434	0.00304298	Down	0.000352303	NA	NA	NA	NA	gi|762118202|ref|XP_011441982.1|//PREDICTED: ATP-dependent DNA helicase hus2/rqh1-like [Crassostrea gigas]
Unigene0019671	1352	97.2554	22.5837	-2.1065	0.000818744	Down	6.82482e-05	NA	NA	NA	K19934//calcium-binding protein	gi|762132009|ref|XP_011449186.1|//PREDICTED: 45 kDa calcium-binding protein-like [Crassostrea gigas]
Unigene0002440	1912	105.933	40.8904	-1.37332	0.046945	Down	0.0118085	NA	NA	NA	NA	gi|762079070|ref|XP_011411886.1|//PREDICTED: uncharacterized protein LOC105349228 isoform X5 [Crassostrea gigas]
Unigene0030924	1394	3497.11	7841.24	1.16492	0.0207035	Up	0.00408248	NA	NA	NA	K05473//tumor necrosis factor ligand superfamily member 11;K04721//tumor necrosis factor ligand superfamily member 10;K05477//tumor necrosis factor ligand superfamily member 14	gi|762139421|ref|XP_011453059.1|//PREDICTED: tumor necrosis factor ligand superfamily member 10-like [Crassostrea gigas]
Unigene0009389	349	95.9716	608.886	2.66549	1.89939e-09	Up	1.39256e-11	NA	NA	NA	NA	NA
Unigene0025468	757	16.7153	68.2991	2.0307	0.00493906	Up	0.000648182	NA	NA	NA	K10140//DNA damage-binding protein 2	gi|762143725|ref|XP_011455120.1|//PREDICTED: DNA damage-binding protein 2-like isoform X1 [Crassostrea gigas]
Unigene0006883	500	132.891	46.8964	-1.5027	0.00451597	Down	0.000580565	GO:0031224//intrinsic component of membrane;GO:0016021//integral component of membrane	NA	NA	K17087//transmembrane 9 superfamily member 3	gi|762097207|ref|XP_011431162.1|//PREDICTED: transmembrane 9 superfamily member 3-like [Crassostrea gigas]
Unigene0006848	1787	377.037	152.352	-1.3073	0.00149257	Down	0.000142922	GO:0016020//membrane	NA	GO:0044765//single-organism transport	K00772//5'-methylthioadenosine phosphorylase [EC:2.4.2.28];K17252//clusterin	gi|762091121|ref|XP_011427948.1|//PREDICTED: solute carrier family 35 member F6-like [Crassostrea gigas]
Unigene0006692	2690	327.629	70.4459	-2.21748	5.48148e-06	Down	1.49395e-07	NA	NA	NA	K16802//centrosomal protein CEP70	gi|762126332|ref|XP_011446218.1|//PREDICTED: centrosomal protein of 70 kDa-like isoform X1 [Crassostrea gigas]
Unigene0013557	6516	431.779	1011.33	1.22789	0.00127248	Up	0.000116651	NA	NA	NA	K08106//N-acetylgalactosamine 4-sulfate 6-O-sulfotransferase [EC:2.8.2.33]	gi|762099459|ref|XP_011432156.1|//PREDICTED: uncharacterized protein LOC105331592 isoform X1 [Crassostrea gigas]
Unigene0031667	1071	462.593	188.589	-1.2945	0.00600218	Down	0.000830024	NA	NA	NA	K11997//tripartite motif-containing protein 2/3;K12035//tripartite motif-containing protein 71 [EC:2.3.2.27]	gi|762135725|ref|XP_011451114.1|//PREDICTED: uncharacterized protein LOC105344902 [Crassostrea gigas]
Unigene0018102	1647	278.997	1005.61	1.84975	7.27717e-06	Up	2.12022e-07	NA	NA	NA	K17353//tetraspanin-18	gi|762159139|ref|XP_011417770.1|//PREDICTED: tetraspanin-9-like [Crassostrea gigas]
Unigene0005940	521	98.6093	37.312	-1.40208	0.0183019	Down	0.00349108	NA	NA	NA	K17387//kinesin family member 23;K07297//adiponectin receptor	gi|762136949|ref|XP_011451760.1|//PREDICTED: membrane progestin receptor gamma-B-like isoform X3 [Crassostrea gigas]
Unigene0000857	876	73.8416	375.671	2.34696	1.13709e-14	Up	1.70358e-17	NA	NA	NA	NA	NA
Unigene0022067	1049	74.0648	158.014	1.09319	0.0369216	Up	0.00865454	NA	NA	NA	K14545//ribosomal RNA-processing protein 7	gi|405957748|gb|EKC23935.1|//Ribosomal RNA-processing protein 7-like protein A [Crassostrea gigas]
Unigene0032943	1530	50.947	14.8742	-1.77619	0.00529747	Down	0.000708896	NA	NA	NA	NA	gi|762097061|ref|XP_011431087.1|//PREDICTED: uncharacterized protein LOC105330857 isoform X3 [Crassostrea gigas]
Unigene0008900	673	28.7962	75.9629	1.39942	0.0138794	Up	0.00242538	NA	NA	NA	NA	NA
Unigene0001929	511	8.33785	0.936533	-3.15427	0.00564556	Down	0.000768614	NA	NA	NA	NA	NA
Unigene0031733	1017	657.435	279.736	-1.23278	0.00269243	Down	0.000302792	NA	NA	NA	K11997//tripartite motif-containing protein 2/3	gi|762148473|ref|XP_011412160.1|//PREDICTED: uncharacterized protein LOC105317267 [Crassostrea gigas]
Unigene0023833	891	57.4026	181.037	1.65709	0.000129049	Up	7.07959e-06	NA	NA	NA	NA	NA
Unigene0018594	1545	56.5952	6.52379	-3.1169	2.92529e-05	Down	1.16187e-06	NA	NA	NA	K05545//tRNA-dihydrouridine synthase 4 [EC:1.3.1.90]	gi|762134522|ref|XP_011450489.1|//PREDICTED: uncharacterized protein LOC105344407 [Crassostrea gigas]
Unigene0004828	316	23.1519	4.95282	-2.22481	0.0088576	Down	0.00135443	NA	NA	NA	K04593//latrophilin 2;K02599//Notch 1	gi|762113744|ref|XP_011439635.1|//PREDICTED: latrophilin-2-like [Crassostrea gigas]
Unigene0001441	447	22.4685	56.9468	1.34171	0.0394614	Up	0.00943798	NA	NA	NA	NA	gi|762103855|ref|XP_011434458.1|//PREDICTED: uncharacterized protein LOC105333255 isoform X2 [Crassostrea gigas]
Unigene0017983	1674	117.383	248.905	1.08438	0.0125635	Up	0.00212576	NA	NA	NA	NA	NA
Unigene0006899	1677	244.786	100.156	-1.28928	0.00364895	Down	0.000441787	GO:0016021//integral component of membrane	NA	NA	K10082//lectin, mannose-binding 2	gi|762097685|ref|XP_011431420.1|//PREDICTED: vesicular integral-membrane protein VIP36-like [Crassostrea gigas]
Unigene0015059	2792	170.812	53.5057	-1.67465	0.0117346	Down	0.00194592	NA	NA	NA	K10360//myosin IX	gi|762081914|ref|XP_011422635.1|//PREDICTED: rho GTPase-activating protein 18-like [Crassostrea gigas]
Unigene0016458	2100	80.6064	23.1482	-1.79999	0.00314866	Down	0.000368754	NA	NA	NA	K20278//inositol polyphosphate 5-phosphatase INPP5E [EC:3.1.3.36]	gi|405970322|gb|EKC35237.1|//72 kDa inositol polyphosphate 5-phosphatase [Crassostrea gigas]
Unigene0006982	1083	209.085	449.176	1.1032	0.0152228	Up	0.00273972	NA	NA	NA	NA	NA
Unigene0015970	2290	268.341	92.0221	-1.54402	7.7063e-06	Down	2.30912e-07	NA	NA	NA	K06069//atypical protein kinase C iota type [EC:2.7.11.13]	gi|762107307|ref|XP_011436251.1|//PREDICTED: protein kinase C iota type-like isoform X2 [Crassostrea gigas]
Unigene0030084	459	89.3915	206.241	1.20612	0.00878861	Up	0.00134105	NA	NA	NA	NA	gi|405955316|gb|EKC22477.1|//Cytochrome P450 20A1 [Crassostrea gigas]
Unigene0025795	733	24.4524	6.34764	-1.94569	0.0170565	Down	0.00317574	NA	NA	NA	K04718//sphingosine kinase [EC:2.7.1.91]	gi|762132789|ref|XP_011449587.1|//PREDICTED: sphingosine kinase 2-like isoform X2 [Crassostrea gigas]
Unigene0002327	362	38.7232	210.454	2.44224	1.59909e-05	Up	5.53574e-07	NA	NA	NA	NA	NA
Unigene0016606	2043	74.3884	21.797	-1.77095	0.00034868	Down	2.383e-05	NA	GO:0016628//oxidoreductase activity, acting on the CH-CH group of donors, NAD or NADP as acceptor;GO:0003676//nucleic acid binding;GO:0016491//oxidoreductase activity	GO:0008152//metabolic process;GO:0006351//transcription, DNA-templated;GO:0044710//single-organism metabolic process	K03120//transcription initiation factor TFIID TATA-box-binding protein	gi|405976239|gb|EKC40752.1|//TATA box-binding-like protein 1 [Crassostrea gigas]
Unigene0027408	628	32.3594	134.885	2.05947	0.000174622	Up	1.02104e-05	NA	NA	NA	NA	NA
Unigene0002998	368	114.219	34.8386	-1.71305	0.000330033	Down	2.224e-05	NA	NA	NA	NA	gi|405967824|gb|EKC32951.1|//Mps one binder kinase activator-like 3 [Crassostrea gigas]
Unigene0009808	2106	25.5448	96.6646	1.91996	0.00393794	Up	0.000486422	NA	NA	NA	NA	gi|762095477|ref|XP_011430241.1|//PREDICTED: uncharacterized protein LOC105330322 [Crassostrea gigas]
Unigene0016369	2120	91.9069	22.781	-2.01234	0.00032799	Down	2.20605e-05	NA	NA	NA	NA	gi|762080203|ref|XP_011415761.1|//PREDICTED: PWWP domain-containing protein 2A-like [Crassostrea gigas]
Unigene0009527	444	28.5998	70.3995	1.29956	0.0270197	Up	0.00579135	NA	NA	NA	NA	NA
Unigene0030055	453	256.025	1200.17	2.22888	2.04427e-05	Up	7.61119e-07	NA	NA	NA	NA	NA
Unigene0032878	2637	2427.08	6373.72	1.39291	0.00755581	Up	0.00110696	GO:0016021//integral component of membrane	NA	NA	NA	gi|762072342|ref|XP_011429866.1|//PREDICTED: macrophage-expressed gene 1 protein-like [Crassostrea gigas]
Unigene0026013	720	1.63685	21.1979	3.69492	0.000195261	Up	1.17372e-05	NA	NA	NA	K20051//low-density lipoprotein receptor-related protein 4	gi|762115593|ref|XP_011440604.1|//PREDICTED: uncharacterized protein LOC105337550 [Crassostrea gigas]
Unigene0028482	564	34.8351	213.972	2.61881	1.12051e-09	Up	7.60795e-12	NA	NA	NA	NA	NA
Unigene0027638	613	127.634	325.845	1.35217	0.00265537	Up	0.000297324	NA	NA	NA	NA	NA
Unigene0015521	2514	164.236	43.6474	-1.91181	0.00149176	Down	0.000142713	NA	NA	NA	K19398//Bardet-Biedl syndrome 9 protein	gi|762146534|ref|XP_011456567.1|//PREDICTED: protein PTHB1-like [Crassostrea gigas]
Unigene0033041	906	103.347	280.605	1.44104	0.00544638	Up	0.00073541	NA	NA	NA	NA	NA
Unigene0029969	459	62.9524	194.288	1.62586	0.000904451	Up	7.69782e-05	NA	NA	NA	NA	gi|405953835|gb|EKC21417.1|//hypothetical protein CGI_10003925 [Crassostrea gigas]
Unigene0003682	873	183.605	58.8572	-1.64132	0.0126676	Down	0.00215265	NA	NA	NA	NA	gi|762107379|ref|XP_011436290.1|//PREDICTED: uncharacterized protein LOC105334507 isoform X2 [Crassostrea gigas]
Unigene0003970	931	50.263	17.04	-1.56057	0.00932046	Down	0.00144543	NA	NA	NA	K18626//trichohyalin	gi|762131625|ref|XP_011448985.1|//PREDICTED: cilia- and flagella-associated protein 74-like isoform X3 [Crassostrea gigas]
Unigene0028740	549	14.3069	3.02089	-2.24367	0.047173	Down	0.0119019	NA	NA	NA	K00698//chitin synthase [EC:2.4.1.16]	gi|762126263|ref|XP_011446182.1|//PREDICTED: uncharacterized protein LOC105341373 [Crassostrea gigas]
Unigene0025809	733	39.7772	12.8755	-1.62731	0.0171785	Down	0.00321137	NA	NA	NA	NA	gi|405965190|gb|EKC30591.1|//Protein FAM57B [Crassostrea gigas]
Unigene0024688	820	13.5332	3.5925	-1.91345	0.0473045	Down	0.0119622	NA	NA	NA	NA	NA
Unigene0023341	931	24.8502	99.1756	1.99673	0.000245557	Up	1.55611e-05	NA	NA	NA	NA	NA
Unigene0023434	923	46.8581	13.3619	-1.81018	0.00581942	Down	0.000798034	GO:0043234//protein complex;GO:0019008//molybdopterin synthase complex	GO:0043169//cation binding;GO:0046872//metal ion binding;GO:0051539//4 iron, 4 sulfur cluster binding;GO:0061597;GO:0051536//iron-sulfur cluster binding	GO:0006777//Mo-molybdopterin cofactor biosynthetic process;GO:0009108//coenzyme biosynthetic process;GO:0032324//molybdopterin cofactor biosynthetic process	K03639//null	gi|405977029|gb|EKC41501.1|//Molybdenum cofactor biosynthesis protein 1 [Crassostrea gigas]
Unigene0000744	1228	43.5849	115.51	1.40612	0.0236338	Up	0.00487101	NA	NA	NA	K10406//kinesin family member C2/C3	gi|762147836|ref|XP_011457231.1|//PREDICTED: kinesin-like protein KIFC3 isoform X1 [Crassostrea gigas]
Unigene0027322	630	95.2721	204.466	1.10174	0.000404296	Up	2.8662e-05	GO:0044444//cytoplasmic part	GO:0016831//carboxy-lyase activity;GO:0043169//cation binding	GO:0006586//indolalkylamine metabolic process;GO:0043648//dicarboxylic acid metabolic process;GO:0009820//alkaloid metabolic process	K03392//aminocarboxymuconate-semialdehyde decarboxylase [EC:4.1.1.45]	gi|405951651|gb|EKC19546.1|//2-amino-3-carboxymuconate-6-semialdehyde decarboxylase [Crassostrea gigas]
Unigene0005719	944	25.9505	57.5543	1.14916	0.0488948	Up	0.0124968	NA	NA	NA	NA	gi|405975339|gb|EKC39912.1|//hypothetical protein CGI_10007764 [Crassostrea gigas]
Unigene0029549	503	38.5747	7.23218	-2.41515	0.000362291	Down	2.49681e-05	NA	NA	NA	K14856//protein SDA1	gi|919014844|ref|XP_013391818.1|//PREDICTED: protein SDA1 homolog [Lingula anatina]
Unigene0024209	853	86.4518	41.5309	-1.05771	0.0246079	Down	0.00514027	NA	NA	NA	K06255//heparan sulfate proteoglycan 2 (perlecan)	gi|762142965|ref|XP_011454717.1|//PREDICTED: uncharacterized protein LOC105347365 [Crassostrea gigas]
Unigene0006646	2876	1395.72	4073.64	1.54531	4.0143e-07	Up	6.56445e-09	NA	NA	NA	K06823//collagen, type XVIII, alpha	gi|762120728|ref|XP_011443284.1|//PREDICTED: collagen alpha-1(III) chain-like isoform X1 [Crassostrea gigas]
Unigene0018674	1532	50.6143	6.10067	-3.0525	5.64089e-05	Down	2.60368e-06	NA	NA	NA	NA	gi|405974842|gb|EKC39455.1|//Cat eye syndrome critical region protein 6-like protein [Crassostrea gigas]
Unigene0002458	317	23.8153	6.69551	-1.83062	0.0287289	Down	0.00628591	NA	GO:0046872//metal ion binding;GO:0016740//transferase activity	NA	K13510//lysophosphatidylcholine acyltransferase / lyso-PAF acetyltransferase [EC:2.3.1.23 2.3.1.67]	gi|762147830|ref|XP_011457228.1|//PREDICTED: lysophosphatidylcholine acyltransferase 2-like isoform X2 [Crassostrea gigas]
Unigene0003544	322	140.295	32.9562	-2.08984	0.00071253	Down	5.71914e-05	NA	NA	NA	NA	gi|762150877|ref|XP_011413409.1|//PREDICTED: reticulon-1-A-like isoform X6 [Crassostrea gigas]
Unigene0020906	1191	20.8765	51.3694	1.29903	0.0208803	Up	0.00413067	NA	NA	NA	K00799//glutathione S-transferase [EC:2.5.1.18]	gi|762102888|ref|XP_011433950.1|//PREDICTED: glutathione S-transferase U19-like [Crassostrea gigas]
Unigene0005899	498	75.8082	291.908	1.94509	1.23177e-05	Up	4.09136e-07	NA	NA	NA	K07819//beta-1,3-galactosyltransferase 1 [EC:2.4.1.-]	gi|762125536|ref|XP_011445796.1|//PREDICTED: beta-1,3-galactosyltransferase 5-like [Crassostrea gigas]
Unigene0028848	542	57.3145	12.5724	-2.18864	0.00116613	Down	0.000104975	NA	NA	NA	NA	gi|676430917|ref|XP_009046083.1|//hypothetical protein LOTGIDRAFT_171630 [Lottia gigantea]
Unigene0024009	874	38.607	13.5349	-1.51217	0.0257992	Down	0.00545902	NA	NA	NA	K17600//vacuolar protein sorting-associated protein 54;K19921//polycystic kidney disease and receptor for egg jelly-related protein;K04988//polycystin 1L2	gi|762108557|ref|XP_011436904.1|//PREDICTED: uncharacterized protein LOC105334958 [Crassostrea gigas]
Unigene0021551	1114	120.954	38.5916	-1.6481	0.00258172	Down	0.000287633	NA	NA	NA	K08883//tripartite motif-containing protein 33 [EC:2.3.2.27]	gi|762140640|ref|XP_011453490.1|//PREDICTED: uncharacterized protein LOC105346563 [Crassostrea gigas]
Unigene0005293	1289	294.008	663.229	1.17365	0.00712015	Up	0.00102929	NA	NA	NA	NA	NA
Unigene0018833	1501	216.893	441.971	1.02697	0.0134324	Up	0.00232629	NA	NA	NA	NA	NA
Unigene0021817	1083	234.795	550.397	1.22907	0.0235494	Up	0.00484861	NA	GO:0008233//peptidase activity	NA	K01365//cathepsin L [EC:3.4.22.15]	gi|405966499|gb|EKC31777.1|//Cathepsin L [Crassostrea gigas]
Unigene0017452	1793	114.129	29.8315	-1.93576	0.000720275	Down	5.79967e-05	NA	NA	NA	K13514//lysophosphatidylglycerol acyltransferase 1 [EC:2.3.1.-]	gi|762145035|ref|XP_011455793.1|//PREDICTED: acyl-CoA:lysophosphatidylglycerol acyltransferase 1-like [Crassostrea gigas]
Unigene0006050	9575	641.22	1644.83	1.35905	0.00137432	Up	0.000128359	NA	NA	NA	K16669//protocadherin Fat 4	gi|762095998|ref|XP_011430516.1|//PREDICTED: uncharacterized protein LOC105330502 [Crassostrea gigas]
Unigene0006570	2207	220.441	738.492	1.74419	1.15083e-07	Up	1.48572e-09	NA	NA	NA	NA	NA
Unigene0026483	684	18.8228	105.883	2.49191	0.0125535	Up	0.00212327	NA	NA	NA	NA	NA
Unigene0006505	408	318.858	1285.99	2.01189	6.33745e-05	Up	2.98378e-06	NA	NA	NA	NA	NA
Unigene0013227	2185	133.098	57.1125	-1.22061	0.00731274	Down	0.00106296	NA	NA	NA	K20068//RalBP1-associated Eps domain-containing protein;K03013//DNA-directed RNA polymerases I, II, and III subunit RPABC1	gi|642082520|emb|CDQ85386.1|//unnamed protein product [Oncorhynchus mykiss]
Unigene0016616	2042	690.59	1502.81	1.12176	3.45297e-05	Up	1.4397e-06	NA	NA	NA	K05175//gamma-aminobutyric acid receptor subunit alpha;K11350//bromodomain and PHD finger-containing protein 3;K11348//bromodomain and PHD finger-containing protein 1	gi|762158990|ref|XP_011417692.1|//PREDICTED: protein AF-10-like isoform X1 [Crassostrea gigas]
Unigene0013565	6420	467.483	1177.47	1.33271	0.00013642	Up	7.55872e-06	NA	NA	NA	K10590//E3 ubiquitin-protein ligase TRIP12 [EC:2.3.2.26]	gi|762107414|ref|XP_011436309.1|//PREDICTED: E3 ubiquitin-protein ligase TRIP12-like [Crassostrea gigas]
Unigene0027664	605	26.7483	7.22335	-1.88871	0.0454201	Down	0.0113264	NA	NA	NA	NA	gi|762121366|ref|XP_011443610.1|//PREDICTED: probable C-mannosyltransferase DPY19L3 [Crassostrea gigas]
Unigene0020486	1238	94.5005	21.5727	-2.13111	0.000330344	Down	2.2303e-05	NA	NA	NA	K04131//muscarinic acetylcholine receptor M3	gi|762087223|ref|XP_011425897.1|//PREDICTED: muscarinic acetylcholine receptor M1-like [Crassostrea gigas]
Unigene0029906	473	38.721	110.074	1.50728	0.00289796	Up	0.000331541	NA	NA	NA	NA	NA
Unigene0022938	973	99.4437	408.39	2.03799	1.79018e-10	Up	9.58686e-13	NA	NA	NA	NA	NA
Unigene0029783	487	163.575	51.7372	-1.66068	0.0189976	Down	0.0036595	NA	NA	NA	NA	gi|762095641|ref|XP_011430327.1|//PREDICTED: uncharacterized protein LOC105330379 isoform X2 [Crassostrea gigas]
Unigene0032061	1744	155.756	69.1702	-1.17107	0.015403	Down	0.00278492	NA	NA	NA	K20298//vacuolar protein sorting-associated protein 52	gi|762082171|ref|XP_011423889.1|//PREDICTED: vacuolar protein sorting-associated protein 52 homolog [Crassostrea gigas]
Unigene0012024	305	29.4308	104.864	1.83312	0.00224503	Up	0.000240454	GO:0016021//integral component of membrane	NA	NA	NA	gi|762134243|ref|XP_011450344.1|//PREDICTED: uncharacterized protein LOC105344292 [Crassostrea gigas]
Unigene0018907	1488	47.4687	8.58351	-2.46734	0.00033933	Down	2.3072e-05	GO:0005622//intracellular	GO:0008289//lipid binding;GO:0046872//metal ion binding;GO:0060089//molecular transducer activity;GO:0004435//phosphatidylinositol phospholipase C activity;GO:0004871//signal transducer activity;GO:0004629//phospholipase C activity	GO:0016042//lipid catabolic process;GO:0007165//signal transduction;GO:0044238//primary metabolic process;GO:0035556//intracellular signal transduction	K15370//inactive phospholipase C-like protein 2	gi|762126587|ref|XP_011446354.1|//PREDICTED: inactive phospholipase C-like protein 2 [Crassostrea gigas]
Unigene0012921	331	88.6327	38.8035	-1.19165	0.0139252	Down	0.00243562	NA	NA	NA	NA	gi|762077041|ref|XP_011448682.1|//PREDICTED: zinc finger Ran-binding domain-containing protein 2-like isoform X1 [Crassostrea gigas]
Unigene0012339	724	146.06	39.9103	-1.87173	0.0142274	Down	0.00250874	NA	NA	NA	NA	gi|762075129|ref|XP_011440611.1|//PREDICTED: uncharacterized protein LOC105337553 [Crassostrea gigas]
Unigene0005259	672	120.289	40.6226	-1.56615	0.00129175	Down	0.000119089	NA	NA	NA	NA	gi|762141028|ref|XP_011453697.1|//PREDICTED: uncharacterized protein LOC105346693 isoform X2 [Crassostrea gigas]
Unigene0008674	2365	168.96	80.2311	-1.07445	0.00323835	Down	0.00038387	NA	NA	NA	NA	gi|762148231|ref|XP_011412036.1|//PREDICTED: uncharacterized protein LOC105317175 [Crassostrea gigas]
Unigene0020797	1204	160.669	515.396	1.68159	0.00160972	Up	0.000157426	NA	NA	NA	NA	gi|405971600|gb|EKC36427.1|//Growth factor receptor-bound protein 2 [Crassostrea gigas]
Unigene0023897	877	45.9851	149.937	1.70511	0.000459215	Up	3.35361e-05	NA	NA	NA	K00799//glutathione S-transferase [EC:2.5.1.18]	gi|762126256|ref|XP_011446179.1|//PREDICTED: glutathione S-transferase A-like [Crassostrea gigas]
Unigene0005499	520	201.951	417.008	1.04607	0.0158186	Up	0.00287922	NA	NA	NA	NA	NA
Unigene0032897	2842	479.756	193.253	-1.31181	0.00274039	Down	0.000309496	GO:0031224//intrinsic component of membrane;GO:0016021//integral component of membrane	GO:0005326//neurotransmitter transporter activity;GO:0015291//secondary active transmembrane transporter activity;GO:0005328//neurotransmitter:sodium symporter activity	GO:0055085//transmembrane transport;GO:0006836//neurotransmitter transport;GO:0044765//single-organism transport	K05039//solute carrier family 6 (neurotransmitter transporter, GABA) member 6/8/11/12/13	gi|762169225|ref|XP_011423014.1|//PREDICTED: sodium- and chloride-dependent taurine transporter-like isoform X2 [Crassostrea gigas]
Unigene0000009	2184	205.566	666.09	1.69612	0.000352773	Up	2.41884e-05	NA	NA	NA	K13717//OTU domain-containing protein 3 [EC:3.4.19.12]	gi|762076518|ref|XP_011445939.1|//PREDICTED: OTU domain-containing protein 3-like isoform X2 [Crassostrea gigas]
Unigene0014046	4005	179.285	77.2594	-1.21448	0.00842062	Down	0.00127178	NA	GO:0008270//zinc ion binding;GO:0004842//ubiquitin-protein transferase activity	GO:0016567//protein ubiquitination	K11967//ankyrin repeat and IBR domain-containing protein 1	gi|762078762|ref|XP_011455720.1|//PREDICTED: ankyrin repeat and IBR domain-containing protein 1-like [Crassostrea gigas]
Unigene0009315	229	24.4222	92.5379	1.92185	0.000288766	Up	1.89068e-05	NA	NA	NA	NA	NA
Unigene0028263	578	6.65117	46.7344	2.8128	2.0813e-05	Up	7.77561e-07	NA	NA	NA	K06278//caveolin 1	gi|405973376|gb|EKC38094.1|//Caveolin-1 [Crassostrea gigas]
Unigene0022023	1062	9.39732	1.39829	-2.74859	0.0151979	Down	0.00273282	NA	NA	NA	NA	NA
Unigene0024118	866	5.96837	36.115	2.59719	0.00049685	Up	3.71082e-05	NA	NA	NA	K11275//histone H1/5	gi|405966341|gb|EKC31637.1|//Histone H1oo [Crassostrea gigas]
Unigene0000680	1128	237.296	527.154	1.15154	0.000384081	Up	2.68493e-05	NA	NA	NA	NA	NA
Unigene0025362	764	62.0403	180.337	1.53942	3.96797e-05	Up	1.69111e-06	NA	NA	NA	K01121//2',3'-cyclic-nucleotide 3'-phosphodiesterase [EC:3.1.4.37]	gi|762152669|ref|XP_011414346.1|//PREDICTED: uncharacterized protein LOC105318774 isoform X3 [Crassostrea gigas]
Unigene0017759	1718	47.299	13.6346	-1.79454	0.00512558	Down	0.000678869	NA	NA	NA	K14306//nuclear pore complex protein Nup62	gi|677420557|gb|KFQ24656.1|//hypothetical protein N332_04238, partial [Mesitornis unicolor]
Unigene0002294	584	24.2877	3.0838	-2.97744	0.00071573	Down	5.75395e-05	NA	NA	NA	NA	NA
Unigene0024751	798	71.1122	19.7823	-1.84589	0.0138041	Down	0.00240827	NA	NA	NA	NA	gi|405958152|gb|EKC24307.1|//E3 ubiquitin-protein ligase TRIM33 [Crassostrea gigas]
Unigene0016029	2244	36.9628	82.8239	1.16397	0.0441843	Up	0.0109366	NA	NA	NA	NA	gi|762156647|ref|XP_011416457.1|//PREDICTED: sterol regulatory element-binding protein cleavage-activating protein-like [Crassostrea gigas]
Unigene0023559	915	20.7561	47.895	1.20634	0.0445633	Up	0.0110474	NA	NA	NA	NA	NA
Unigene0001434	654	136.543	321.897	1.23724	0.00465165	Up	0.000601122	NA	NA	NA	NA	NA
Unigene0007223	674	1347.83	505.194	-1.41574	7.21968e-05	Down	3.49581e-06	NA	NA	NA	NA	gi|762134537|ref|XP_011450497.1|//PREDICTED: protein FAM154B-like isoform X2 [Crassostrea gigas]
Unigene0020949	1178	326.189	701.775	1.1053	0.000514128	Up	3.87277e-05	NA	NA	NA	K00569//thiopurine S-methyltransferase [EC:2.1.1.67]	gi|762110100|ref|XP_011437727.1|//PREDICTED: probable thiopurine S-methyltransferase [Crassostrea gigas]
Unigene0007830	1225	89.2642	283.507	1.66723	0.0151979	Up	0.00273242	NA	NA	NA	K10359//myosin VII	gi|762084254|ref|XP_011424609.1|//PREDICTED: myosin-VIIa-like [Crassostrea gigas]
Unigene0003960	1290	248.743	512.842	1.04386	0.00420999	Up	0.000530492	NA	NA	NA	K00029//malate dehydrogenase (oxaloacetate-decarboxylating)(NADP+) [EC:1.1.1.40];K13912//deleted in malignant brain tumors 1 protein	gi|762091010|ref|XP_011427890.1|//PREDICTED: pancreatic secretory granule membrane major glycoprotein GP2-like [Crassostrea gigas]
Unigene0003660	3334	1228.8	3366.27	1.4539	2.01623e-06	Up	4.46681e-08	NA	NA	NA	K05690//catenin (cadherin-associated protein), delta 1	gi|762159099|ref|XP_011417750.1|//PREDICTED: catenin delta-1-like isoform X7 [Crassostrea gigas]
Unigene0025403	763	14.2267	47.6392	1.74355	0.0218929	Up	0.00440984	NA	NA	NA	NA	NA
Unigene0020851	1195	44.9927	105.386	1.22792	0.0137638	Up	0.00239773	NA	NA	NA	NA	NA
Unigene0017856	1704	551.4	233.019	-1.24265	0.000553977	Down	4.22754e-05	NA	NA	NA	NA	gi|762136016|ref|XP_011451267.1|//PREDICTED: uncharacterized protein LOC105345003 [Crassostrea gigas]
Unigene0026817	664	10.0344	33.4786	1.73828	0.0307898	Up	0.00685952	NA	NA	NA	NA	NA
Unigene0017139	1881	116.761	292.48	1.32478	8.41496e-05	Up	4.21674e-06	NA	NA	NA	K18953//factor associated with neutral sphingomyelinase activation;K11887//proteasomal ATPase-associated factor 1	gi|762162631|ref|XP_011419586.1|//PREDICTED: neurobeachin-like protein 1 [Crassostrea gigas]
Unigene0027883	598	4.77441	18.2884	1.93753	0.0278227	Up	0.00602909	NA	GO:0005310//dicarboxylic acid transmembrane transporter activity	GO:0046942//carboxylic acid transport	K05612//solute carrier family 1 (neuronal/epithelial high affinity glutamate transporter), member 1;K05614//solute carrier family 1 (glial high affinity glutamate transporter), member 3	gi|762097135|ref|XP_011431125.1|//PREDICTED: excitatory amino acid transporter 1-like isoform X2 [Crassostrea gigas]
Unigene0017820	1712	1.26981	15.1522	3.57684	0.000760458	Up	6.22746e-05	NA	NA	NA	K01291//carboxypeptidase B [EC:3.4.17.2];K01298//carboxypeptidase A2 [EC:3.4.17.15]	gi|762100078|ref|XP_011432484.1|//PREDICTED: carboxypeptidase B-like [Crassostrea gigas]
Unigene0025492	751	33.3673	164.99	2.30587	3.46877e-05	Up	1.4485e-06	NA	NA	NA	NA	NA
Unigene0006739	2313	120.598	28.7741	-2.06736	0.000541854	Down	4.11776e-05	NA	NA	NA	NA	gi|762123442|ref|XP_011444701.1|//PREDICTED: uncharacterized protein LOC105340379 [Crassostrea gigas]
Unigene0021321	1140	268.331	880.747	1.71471	0.000791848	Up	6.54567e-05	NA	NA	NA	NA	gi|762094780|ref|XP_011429879.1|//PREDICTED: uncharacterized protein LOC105330030 [Crassostrea gigas]
Unigene0019820	1329	240.265	93.6665	-1.35902	0.0237344	Down	0.00490031	NA	NA	NA	NA	gi|762146981|ref|XP_011456788.1|//PREDICTED: uncharacterized protein LOC105348889 [Crassostrea gigas]
Unigene0021868	1076	511.33	1128.05	1.14151	0.0110064	Up	0.0017858	NA	NA	NA	NA	gi|762083696|ref|XP_011424306.1|//PREDICTED: uncharacterized protein LOC105326142 [Crassostrea gigas]
Unigene0001465	1008	443.961	200.119	-1.14957	0.00191433	Down	0.000196079	NA	NA	NA	K16498//protocadherin delta 1	gi|762119566|ref|XP_011442693.1|//PREDICTED: protocadherin-9-like isoform X2 [Crassostrea gigas]
Unigene0017538	1780	202.471	98.3026	-1.04241	0.00602876	Down	0.000834622	NA	GO:0000166//nucleotide binding	NA	K17201//ADP-ribosylation factor-like protein 15	gi|762143887|ref|XP_011455206.1|//PREDICTED: ADP-ribosylation factor-like protein 15 [Crassostrea gigas]
Unigene0024656	820	91.4604	37.1016	-1.30166	0.0270018	Down	0.00578406	NA	NA	NA	NA	gi|405951093|gb|EKC19036.1|//hypothetical protein CGI_10009980 [Crassostrea gigas]
Unigene0027974	591	137.646	53.284	-1.36919	0.010497	Down	0.00168208	NA	NA	NA	NA	gi|405957554|gb|EKC23758.1|//Uncharacterized protein C3orf59 [Crassostrea gigas]
Unigene0029042	518	119.966	256.097	1.09407	0.0107283	Up	0.00172735	NA	NA	NA	NA	NA
Unigene0031972	4155	511.909	157.123	-1.70399	8.92513e-06	Down	2.76536e-07	NA	NA	NA	K20493//leucine-rich repeat-containing protein 16	gi|405960636|gb|EKC26540.1|//Leucine-rich repeat-containing protein 16A [Crassostrea gigas]
Unigene0027538	617	25.2339	83.2503	1.72209	0.0017085	Up	0.000170246	NA	NA	NA	NA	NA
Unigene0021896	1074	18.6363	74.6216	2.00148	0.00198178	Up	0.000204616	NA	NA	NA	K17588//phosphatidylinositol 3,4,5-trisphosphate-dependent Rac exchanger 2 protein;K12365//phosphatidylinositol-3,4,5-trisphosphate-dependent Rac exchanger 1 protein	gi|762103656|ref|XP_011434353.1|//PREDICTED: dynamin-binding protein-like isoform X2 [Crassostrea gigas]
Unigene0030657	1211	1158.28	12564.5	3.43929	9.47815e-13	Up	2.35662e-15	NA	NA	NA	NA	gi|405973177|gb|EKC37905.1|//Sushi, nidogen and EGF-like domain-containing protein 1 [Crassostrea gigas]
Unigene0001972	887	314.255	132.17	-1.24954	0.00123631	Down	0.000112435	NA	NA	NA	NA	gi|762157784|ref|XP_011417055.1|//PREDICTED: nucleolysin TIAR-like isoform X6 [Crassostrea gigas]
Unigene0018401	1583	29.367	8.69129	-1.75656	0.0263653	Down	0.00560318	NA	NA	NA	K09228//KRAB domain-containing zinc finger protein	gi|762166662|ref|XP_011421643.1|//PREDICTED: zinc finger protein 595-like [Crassostrea gigas]
Unigene0025032	787	71.7754	33.2267	-1.11115	0.0243909	Down	0.0050825	NA	NA	NA	NA	NA
Unigene0014327	3528	146.361	322.827	1.14123	0.000362291	Up	2.4945e-05	NA	NA	NA	K10395//kinesin family member 4/21/27	gi|762142000|ref|XP_011454206.1|//PREDICTED: kinesin-like protein KIF27 isoform X3 [Crassostrea gigas]
Unigene0000594	296	0.883783	5.90844	2.74101	0.0212554	Up	0.00424214	NA	NA	NA	NA	NA
Unigene0008114	3341	43.0947	307.979	2.83725	0.0165582	Up	0.0030529	NA	NA	NA	K06467//CD22 antigen	gi|762124364|ref|XP_011445190.1|//PREDICTED: MAM domain-containing glycosylphosphatidylinositol anchor protein 1-like [Crassostrea gigas]
Unigene0014882	2919	127.024	371.454	1.54808	0.000107235	Up	5.67433e-06	NA	NA	NA	NA	NA
Unigene0012537	414	13.8091	2.49989	-2.46569	0.0350597	Down	0.00810471	NA	NA	NA	NA	gi|762137757|ref|XP_011452176.1|//PREDICTED: P2X purinoceptor 7-like [Crassostrea gigas]
Unigene0024715	816	34.0324	87.2641	1.35848	0.00337262	Up	0.000402752	NA	GO:0004066//asparagine synthase (glutamine-hydrolyzing) activity	GO:0008152//metabolic process;GO:0006529//asparagine biosynthetic process	NA	gi|762109405|ref|XP_011437358.1|//PREDICTED: asparagine synthetase domain-containing protein 1-like [Crassostrea gigas]
Unigene0008075	619	286.765	1218.96	2.08771	3.30194e-07	Up	5.1259e-09	NA	NA	NA	NA	NA
Unigene0030387	408	56.0343	195.503	1.80281	0.0490042	Up	0.012531	NA	NA	NA	NA	gi|762141123|ref|XP_011453747.1|//PREDICTED: interferon alpha-inducible protein 27-like protein 2B isoform X4 [Crassostrea gigas]
Unigene0019812	1335	52.4509	15.6772	-1.7423	0.00677374	Down	0.000965653	NA	NA	NA	K10478//BTB/POZ domain-containing protein 3/6	gi|405968085|gb|EKC33187.1|//BTB/POZ domain-containing protein 6 [Crassostrea gigas]
Unigene0018454	1576	56.1603	116.916	1.05785	0.0393814	Up	0.00941161	NA	NA	NA	K12646//ATP-dependent RNA helicase DDX58 [EC:3.6.3.14];K12647//interferon-induced helicase C domain-containing protein 1 [EC:3.6.4.13]	gi|762166247|ref|XP_011421434.1|//PREDICTED: probable ATP-dependent RNA helicase DDX58 [Crassostrea gigas]
Unigene0009916	495	65.5023	28.5949	-1.19579	0.0252471	Down	0.00531001	NA	NA	NA	NA	gi|762119369|ref|XP_011442591.1|//PREDICTED: cytosolic carboxypeptidase 2-like isoform X16 [Crassostrea gigas]
Unigene0017035	1913	238.253	672.47	1.49698	0.000143473	Up	8.02635e-06	GO:0032991//macromolecular complex;GO:0005874//microtubule;GO:0015630//microtubule cytoskeleton;GO:0005737//cytoplasm	GO:0017111//nucleoside-triphosphatase activity;GO:0005198//structural molecule activity;GO:0005525//GTP binding;GO:0005200//structural constituent of cytoskeleton;GO:0032550//purine ribonucleoside binding;GO:0003924//GTPase activity	GO:0044763//single-organism cellular process;GO:0009154//purine ribonucleotide catabolic process;GO:0007017//microtubule-based process;GO:0043623//cellular protein complex assembly	K07374//tubulin alpha	gi|676492529|ref|XP_009065947.1|//hypothetical protein LOTGIDRAFT_222738 [Lottia gigantea]
Unigene0019667	1360	226.538	536.871	1.24482	0.000514885	Up	3.88326e-05	GO:0005874//microtubule;GO:0005737//cytoplasm	GO:0005525//GTP binding;GO:0005200//structural constituent of cytoskeleton;GO:0003924//GTPase activity	GO:0007017//microtubule-based process	K07375//tubulin beta	gi|115610051|ref|XP_001192875.1|//PREDICTED: tubulin beta chain [Strongylocentrotus purpuratus]
Unigene0022582	1007	73.1628	195.207	1.41582	0.000790059	Up	6.52527e-05	NA	NA	NA	NA	NA
Unigene0023240	939	28.747	97.5836	1.76323	0.0360992	Up	0.00840946	NA	NA	NA	K20162//DENN domain-containing protein 3	gi|762166473|ref|XP_011421544.1|//PREDICTED: DENN domain-containing protein 3-like, partial [Crassostrea gigas]
Unigene0006147	1949	190.629	68.374	-1.47925	0.00499604	Down	0.00065757	NA	NA	NA	NA	gi|762099201|ref|XP_011432016.1|//PREDICTED: synembryn-A-like [Crassostrea gigas]
Unigene0001249	545	218.398	918.198	2.07184	7.39304e-06	Up	2.17047e-07	NA	NA	NA	NA	NA
Unigene0004212	409	49.5743	135.793	1.45375	0.0177574	Up	0.00335312	NA	NA	NA	NA	NA
Unigene0026924	650	35.072	122.466	1.80399	0.000587456	Up	4.52984e-05	NA	NA	NA	NA	NA
Unigene0001671	513	12.8296	96.1499	2.90581	0.000106798	Up	5.64781e-06	NA	NA	NA	NA	NA
Unigene0031819	9094	225.117	65.1791	-1.7882	0.0424594	Down	0.0103824	NA	NA	NA	K05109//Eph receptor A8 [EC:2.7.10.1];K00025//malate dehydrogenase [EC:1.1.1.37];K14401//cleavage and polyadenylation specificity factor subunit 1;K04612//calcium-sensing receptor;K16803//cytoskeleton-associated protein 5	gi|919069625|ref|XP_013416295.1|//PREDICTED: uncharacterized protein LOC106177898 [Lingula anatina]
Unigene0020277	1263	64.3573	153.487	1.25394	0.00145721	Up	0.00013833	NA	NA	NA	NA	NA
Unigene0003969	1560	76.3363	29.0373	-1.39446	0.0395884	Down	0.0094772	NA	NA	NA	NA	gi|762131625|ref|XP_011448985.1|//PREDICTED: cilia- and flagella-associated protein 74-like isoform X3 [Crassostrea gigas]
Unigene0025394	761	36.6204	110.922	1.59883	0.00288711	Up	0.000330116	NA	NA	NA	NA	NA
Unigene0004418	1137	131.646	56.5536	-1.21898	0.0224121	Down	0.00454085	NA	NA	NA	NA	gi|762170431|ref|XP_011423644.1|//PREDICTED: protein RRNAD1-like [Crassostrea gigas]
Unigene0019678	1358	733.922	2644.37	1.84923	3.29163e-08	Up	3.51502e-10	GO:0016021//integral component of membrane	NA	NA	NA	gi|762148852|ref|XP_011412356.1|//PREDICTED: uncharacterized protein LOC105317410 [Crassostrea gigas]
Unigene0015566	2497	237.87	517.224	1.12062	0.00672767	Up	0.000957542	GO:0005634//nucleus	GO:0004402//histone acetyltransferase activity	GO:0006355//regulation of transcription, DNA-templated;GO:0016573//histone acetylation	K06062//histone acetyltransferase [EC:2.3.1.48]	gi|405959022|gb|EKC25097.1|//Histone acetyltransferase KAT2B [Crassostrea gigas]
Unigene0017202	1859	98.685	238.324	1.27202	0.00543297	Up	0.000732489	NA	NA	NA	K12337//inositol 1,4,5-triphosphate receptor-associated cGMP kinase substrate	gi|762108254|ref|XP_011436750.1|//PREDICTED: uncharacterized protein LOC105334848 [Crassostrea gigas]
Unigene0033319	249	54.6702	118.747	1.11906	0.0146729	Up	0.00261598	NA	NA	NA	K05759//profilin	gi|762106172|ref|XP_011435671.1|//PREDICTED: profilin-4-like isoform X5 [Crassostrea gigas]
Unigene0014635	3156	375.507	186.891	-1.00664	0.00581486	Down	0.000797224	NA	NA	NA	K19283//prostatic aicd phosphatase [EC:3.1.3.2 3.1.3.5];K14410//lysosomal acid phosphatase [EC:3.1.3.2]	gi|405971117|gb|EKC35972.1|//Fibrillin-2 [Crassostrea gigas]
Unigene0021345	1137	94.7143	212.503	1.16583	0.0117747	Up	0.00195551	NA	NA	NA	NA	gi|762108968|ref|XP_011437126.1|//PREDICTED: caspase activity and apoptosis inhibitor 1-like isoform X2 [Crassostrea gigas]
Unigene0007611	304	26.9568	7.39439	-1.86614	0.0171242	Down	0.00319602	NA	NA	NA	NA	gi|926607646|ref|XP_013773651.1|//PREDICTED: ankyrin repeat domain-containing protein 10-like isoform X3 [Limulus polyphemus]
Unigene0026612	678	32.8613	8.42396	-1.96382	0.0120826	Down	0.0020259	NA	NA	NA	NA	gi|405973623|gb|EKC38325.1|//Cyclin-Y-like protein 1 [Crassostrea gigas]
Unigene0011998	681	16.9641	52.7684	1.63719	0.00457377	Up	0.000589453	NA	NA	NA	NA	NA
Unigene0020130	1290	153.55	6.69902	-4.51861	1.04839e-12	Down	2.67353e-15	NA	NA	NA	K18032//receptor-type tyrosine-protein phosphatase A [EC:3.1.3.48]	gi|762085353|ref|XP_011424987.1|//PREDICTED: multiple epidermal growth factor-like domains protein 10 [Crassostrea gigas]
Unigene0001558	590	230.729	714.999	1.63174	4.79338e-06	Up	1.26516e-07	NA	NA	NA	NA	NA
Unigene0017069	1900	173.125	8803.6	5.66821	1.27869e-27	Up	2.85323e-31	NA	NA	NA	K00503//dopamine beta-monooxygenase [EC:1.14.17.1]	gi|405973861|gb|EKC38551.1|//Tyramine beta-hydroxylase [Crassostrea gigas]
Unigene0005148	2652	145.931	45.9745	-1.66638	0.0026104	Down	0.000291487	NA	GO:0035091//phosphatidylinositol binding	NA	K17922//sorting nexin-8	gi|762142319|ref|XP_011454375.1|//PREDICTED: sorting nexin-8-like [Crassostrea gigas]
Unigene0022356	1024	61.5216	177.904	1.53194	0.00125471	Up	0.000114588	NA	NA	NA	NA	NA
Unigene0006303	360	10.43	2.4599	-2.08406	0.0453887	Down	0.0113143	NA	NA	NA	NA	NA
Unigene0020811	1201	67.8449	184.335	1.44202	0.00166087	Up	0.000164493	NA	GO:0000166//nucleotide binding;GO:0004386//helicase activity	NA	K14780//ATP-dependent RNA helicase DHX37/DHR1 [EC:3.6.4.13]	gi|762149008|ref|XP_011412430.1|//PREDICTED: probable ATP-dependent RNA helicase DHX37 [Crassostrea gigas]
Unigene0001697	1501	614.291	1266.61	1.04397	0.0122468	Up	0.00205928	NA	NA	NA	NA	NA
Unigene0033360	352	36.8755	78.0802	1.08229	0.0401072	Up	0.00964103	NA	NA	NA	NA	NA
Unigene0020050	1305	295.028	611.944	1.05255	0.00127906	Up	0.000117424	NA	GO:0016783//sulfurtransferase activity;GO:0051536//iron-sulfur cluster binding	GO:0006633//fatty acid biosynthetic process	K03644//lipoyl synthase [EC:2.8.1.8]	gi|762116212|ref|XP_011440930.1|//PREDICTED: lipoyl synthase, mitochondrial-like [Crassostrea gigas]
Unigene0006635	789	46.8624	126.906	1.43726	0.0101853	Up	0.0016146	NA	NA	NA	NA	NA
Unigene0000829	309	76.5867	24.3566	-1.65278	0.0081092	Down	0.00121067	NA	NA	NA	K06550//L1 cell adhesion molecule	gi|762161992|ref|XP_011419242.1|//PREDICTED: neuroglian-like [Crassostrea gigas]
Unigene0020324	1266	50.8244	192.71	1.92283	4.20473e-05	Up	1.80944e-06	NA	NA	NA	K08582//calpain-15 [EC:3.4.22.-]	gi|762079846|ref|XP_011413935.1|//PREDICTED: calpain-15-like [Crassostrea gigas]
Unigene0032167	446	63.9745	13.9447	-2.19777	0.000273365	Down	1.77241e-05	NA	NA	NA	NA	gi|762099501|ref|XP_011432179.1|//PREDICTED: girdin-like [Crassostrea gigas]
Unigene0029552	502	9.62993	46.7938	2.28072	0.0074733	Up	0.00109106	NA	NA	NA	NA	gi|762093749|ref|XP_011429337.1|//PREDICTED: selenocysteine insertion sequence-binding protein 2-like isoform X2 [Crassostrea gigas]
Unigene0004501	320	18.4088	54.0707	1.55445	0.00309511	Up	0.000359818	NA	NA	NA	NA	NA
Unigene0026639	675	79.1681	25.2489	-1.6487	0.0155967	Down	0.00283089	NA	NA	NA	NA	gi|762135360|ref|XP_011450926.1|//PREDICTED: uncharacterized protein LOC105344752 [Crassostrea gigas]
Unigene0002569	254	1.1025	5.90287	2.42064	0.0468395	Up	0.011773	NA	NA	NA	NA	NA
Unigene0022539	1012	28.984	3.04102	-3.25263	0.00402706	Down	0.000501281	NA	NA	NA	K10405//kinesin family member C1	gi|762073636|ref|XP_011434761.1|//PREDICTED: uncharacterized protein LOC105333465 [Crassostrea gigas]
Unigene0007859	5240	1096.1	3102.36	1.50098	0.000229813	Up	1.42557e-05	NA	NA	NA	K11643//chromodomain-helicase-DNA-binding protein 4 [EC:3.6.4.12]	gi|762137943|ref|XP_011452276.1|//PREDICTED: chromodomain-helicase-DNA-binding protein Mi-2 homolog isoform X12 [Crassostrea gigas]
Unigene0003795	600	80.2397	322.612	2.00741	3.82467e-05	Up	1.62028e-06	NA	NA	NA	NA	NA
Unigene0006527	2449	70.3863	22.2294	-1.66283	0.0024065	Down	0.000263195	NA	NA	NA	K14966//host cell factor;K20285//Rab9 effector protein with kelch motifs	gi|405968682|gb|EKC33729.1|//Kelch domain-containing protein 10 [Crassostrea gigas]
Unigene0031080	1423	109.788	256.836	1.22613	0.0145604	Up	0.00258663	NA	NA	NA	K16680//echinoid	gi|762071894|ref|XP_011427436.1|//PREDICTED: hemicentin-2-like isoform X3 [Crassostrea gigas]
Unigene0006157	2111	62.4309	23.1279	-1.43262	0.013042	Down	0.00223623	GO:0005622//intracellular	GO:0005525//GTP binding	GO:0007264//small GTPase mediated signal transduction	K07908//Ras-related protein Rab-15	gi|762168328|ref|XP_011422531.1|//PREDICTED: ras-related protein Rab-13-like [Crassostrea gigas]
Unigene0007385	326	63.6398	147.414	1.21188	0.0272812	Up	0.00586457	NA	NA	NA	NA	NA
Unigene0030396	406	15.2968	1.38557	-3.46468	0.000741145	Down	6.00459e-05	NA	NA	NA	NA	gi|762131539|ref|XP_011448942.1|//PREDICTED: sterile alpha motif domain-containing protein 9-like [Crassostrea gigas]
Unigene0030451	391	177.899	88.2805	-1.01089	0.0126032	Down	0.00213447	GO:0044391//ribosomal subunit	GO:0005198//structural molecule activity;GO:0003676//nucleic acid binding	GO:0010467//gene expression	K02865//large subunit ribosomal protein L10Ae	gi|762148056|ref|XP_011411951.1|//PREDICTED: 60S ribosomal protein L10a-like [Crassostrea gigas]
Unigene0022944	969	33.5214	80.2179	1.25884	0.0228085	Up	0.00464662	GO:0043231//intracellular membrane-bounded organelle	NA	NA	NA	gi|762121004|ref|XP_011443418.1|//PREDICTED: ESF1 homolog isoform X1 [Crassostrea gigas]
Unigene0009351	497	15.2236	2.61984	-2.53877	0.0356029	Down	0.00825866	NA	NA	NA	NA	gi|762095177|ref|XP_011430089.1|//PREDICTED: uncharacterized protein LOC105330187 [Crassostrea gigas]
Unigene0010011	1018	88.3303	28.9318	-1.61025	0.000715074	Down	5.74412e-05	NA	GO:0003824//catalytic activity;GO:0005488//binding	GO:0002376//immune system process;GO:0006952//defense response	K12830//splicing factor 3B subunit 3	gi|762123901|ref|XP_011444947.1|//PREDICTED: deoxynucleoside triphosphate triphosphohydrolase SAMHD1-like isoform X1 [Crassostrea gigas]
Unigene0029303	516	29.4324	5.43874	-2.43606	0.00381602	Down	0.000466617	NA	NA	NA	NA	gi|762086112|ref|XP_011425322.1|//PREDICTED: uncharacterized protein LOC105326841 [Crassostrea gigas]
Unigene0033306	261	45.4997	111.896	1.29823	0.0099175	Up	0.00156171	NA	NA	NA	NA	NA
Unigene0009295	413	41.0105	11.4541	-1.84013	0.00396308	Down	0.000490266	NA	NA	NA	K04593//latrophilin 2;K02599//Notch 1	gi|762113744|ref|XP_011439635.1|//PREDICTED: latrophilin-2-like [Crassostrea gigas]
Unigene0006685	634	22.1943	59.9556	1.4337	0.00475812	Up	0.000618329	NA	NA	NA	NA	NA
Unigene0017029	1915	746.448	1661.31	1.15421	0.0149342	Up	0.00267302	GO:0016604//nuclear body	NA	GO:0009987//cellular process	K13114//pinin	gi|405954900|gb|EKC22210.1|//Pinin [Crassostrea gigas]
Unigene0028797	546	3.76741	20.363	2.43431	0.00488006	Up	0.00063935	NA	NA	NA	NA	gi|762148537|ref|XP_011412192.1|//PREDICTED: uncharacterized protein LOC105317285 [Crassostrea gigas]
Unigene0003482	2555	404.21	189.464	-1.09318	0.00882186	Down	0.00134756	NA	NA	NA	NA	gi|762164686|ref|XP_011420666.1|//PREDICTED: liprin-beta-1-like isoform X3 [Crassostrea gigas]
Unigene0000347	554	4.31406	17.27	2.00115	0.0227522	Up	0.00463369	NA	NA	NA	NA	NA
Unigene0022466	996	11.5141	28.9675	1.33103	0.0483731	Up	0.0123249	NA	NA	NA	NA	NA
Unigene0005208	610	48.2012	122.308	1.34338	0.0210578	Up	0.00418189	NA	NA	NA	NA	NA
Unigene0021650	1102	52.0921	12.0088	-2.11697	0.0018637	Down	0.000189096	NA	NA	NA	K06841//semaphorin 5	gi|762163308|ref|XP_011419942.1|//PREDICTED: semaphorin-5A-like [Crassostrea gigas]
Unigene0003538	2858	3502.69	1582.01	-1.1467	0.000614408	Down	4.78271e-05	GO:0031252//cell leading edge;GO:0043232//intracellular non-membrane-bounded organelle;GO:0044425//membrane part;GO:0005902//microvillus;GO:0060187//cell pole;GO:0005911//cell-cell junction;GO:0042383//sarcolemma;GO:0032155//cell division site part;GO:0005924//cell-substrate adherens junction	GO:0008092//cytoskeletal protein binding	GO:0051693//actin filament capping;GO:0008105//asymmetric protein localization;GO:0010033//response to organic substance;GO:0030031//cell projection assembly	K05762//radixin	gi|405962295|gb|EKC27987.1|//Radixin [Crassostrea gigas]
Unigene0030991	242	42.1241	131.918	1.64692	0.0010022	Up	8.75016e-05	NA	NA	NA	NA	NA
Unigene0027305	632	29.0558	234.763	3.0143	1.2238e-11	Up	4.25215e-14	GO:0016021//integral component of membrane	GO:0042284//sphingolipid delta-4 desaturase activity	GO:0030148//sphingolipid biosynthetic process;GO:0055114//oxidation-reduction process	K04712//sphingolipid Delta-4 desaturase [EC:1.14.-.-]	gi|405977812|gb|EKC42246.1|//Sphingolipid delta(4)-desaturase DES1 [Crassostrea gigas]
Unigene0032026	403	9526.28	28905	1.60134	0.0090496	Up	0.00139273	NA	NA	NA	NA	NA
Unigene0007452	959	79.1302	31.4906	-1.32931	0.0256688	Down	0.00542161	NA	NA	GO:0051260//protein homooligomerization	K20131//Rab5 GDP/GTP exchange factor	gi|405970343|gb|EKC35257.1|//BTB/POZ domain-containing protein KCTD7 [Crassostrea gigas]
Unigene0014337	3511	95.3306	21.1869	-2.16977	0.00299743	Down	0.000345834	NA	NA	NA	NA	gi|762119199|ref|XP_011442500.1|//PREDICTED: calmodulin-binding transcription activator 2-like isoform X5 [Crassostrea gigas]
Unigene0004162	265	50.0903	151.853	1.60007	0.00172856	Up	0.000172906	NA	NA	NA	NA	NA
Unigene0009010	866	4.32505	18.7606	2.11692	0.018027	Up	0.00341726	NA	GO:0005524//ATP binding;GO:0032550//purine ribonucleoside binding	GO:0050896//response to stimulus	K03283//heat shock 70kDa protein 1/8	gi|202072071|gb|ACH95805.1|//heat shock protein 70 [Crassostrea hongkongensis]
Unigene0028880	538	9.88665	141.119	3.83529	1.21302e-06	Up	2.42829e-08	NA	NA	NA	K14616//cubilin	gi|762087580|ref|XP_011426084.1|//PREDICTED: cubilin-like [Crassostrea gigas]
Unigene0020344	1263	79.9728	187.196	1.22697	0.00138607	Up	0.000129776	GO:0035267//NuA4 histone acetyltransferase complex	GO:0042393//histone binding;GO:0046914//transition metal ion binding;GO:0008080//N-acetyltransferase activity	GO:0016573//histone acetylation;GO:0006351//transcription, DNA-templated;GO:0040007//growth;GO:0006915//apoptotic process	K11319//inhibitor of growth protein 3	gi|762103753|ref|XP_011434405.1|//PREDICTED: inhibitor of growth protein 3-like [Crassostrea gigas]
Unigene0009002	992	174.174	364.874	1.06686	0.0299959	Up	0.00665119	NA	NA	NA	K15266//dimethyladenosine transferase 1, mitochondrial [EC:2.1.1.-];K00503//dopamine beta-monooxygenase [EC:1.14.17.1]	gi|762159681|ref|XP_011418036.1|//PREDICTED: DBH-like monooxygenase protein 1 homolog [Crassostrea gigas]
Unigene0024182	856	45.4794	17.016	-1.41832	0.0440569	Down	0.0108896	NA	NA	NA	NA	gi|762150910|ref|XP_011413426.1|//PREDICTED: uncharacterized protein LOC105318177 [Crassostrea gigas]
Unigene0020158	1286	296.36	93.991	-1.65675	0.00201906	Down	0.000209559	NA	NA	NA	NA	gi|762095250|ref|XP_011430122.1|//PREDICTED: uncharacterized protein LOC105330220 [Crassostrea gigas]
Unigene0022987	965	26.6041	6.29205	-2.08005	0.0209019	Down	0.00413777	NA	NA	NA	NA	gi|405972311|gb|EKC37086.1|//Proline-rich AKT1 substrate 1 [Crassostrea gigas]
Unigene0006827	281	27.207	119.576	2.13588	8.83903e-05	Up	4.48559e-06	NA	NA	NA	NA	NA
Unigene0030178	448	2317.22	8819.69	1.92834	8.59095e-06	Up	2.64265e-07	NA	NA	NA	NA	NA
Unigene0002086	598	31.8919	87.1814	1.45083	0.0255776	Up	0.0053999	NA	NA	NA	NA	NA
Unigene0016574	2056	278.346	863.307	1.63299	4.63894e-07	Up	7.8373e-09	NA	NA	NA	K19475//WAS/WASL-interacting protein	gi|762136405|ref|XP_011451474.1|//PREDICTED: basic proline-rich protein-like isoform X3 [Crassostrea gigas]
Unigene0023994	876	132.357	278.6	1.07376	0.00232572	Up	0.000251395	NA	NA	NA	K13342//peroxin-5	gi|762097466|ref|XP_011431302.1|//PREDICTED: peroxisomal targeting signal 1 receptor-like isoform X2 [Crassostrea gigas]
Unigene0027756	606	11.3239	47.8176	2.07817	0.000630277	Up	4.94843e-05	GO:0016021//integral component of membrane	GO:0005524//ATP binding;GO:0042626//ATPase activity, coupled to transmembrane movement of substances	GO:0055085//transmembrane transport	K05673//ATP-binding cassette, subfamily C (CFTR/MRP), member 4	gi|762115579|ref|XP_011440597.1|//PREDICTED: multidrug resistance-associated protein 4-like [Crassostrea gigas]
Unigene0031788	287	212.159	67.6166	-1.6497	0.00947726	Down	0.00147597	NA	NA	NA	NA	NA
Unigene0004251	2439	139.445	47.967	-1.53958	0.00862823	Down	0.00131028	NA	NA	NA	K01116//phosphatidylinositol phospholipase C, gamma-1 [EC:3.1.4.11]	gi|762076002|ref|XP_011445247.1|//PREDICTED: 1-phosphatidylinositol 4,5-bisphosphate phosphodiesterase gamma-1-like isoform X7 [Crassostrea gigas]
Unigene0019986	1311	405.992	893.138	1.13743	0.00105008	Up	9.23856e-05	NA	GO:0016853//isomerase activity	GO:0044267//cellular protein metabolic process	K03768//peptidyl-prolyl cis-trans isomerase B (cyclophilin B) [EC:5.2.1.8]	gi|338815377|gb|AEJ08751.1|//cyclophilin B-like protein [Crassostrea ariakensis]
Unigene0013178	414	31.4536	8.53292	-1.88211	0.0155808	Down	0.00282601	NA	NA	NA	K19878//ELKS/RAB6-interacting/CAST family member 2	gi|762115710|ref|XP_011440668.1|//PREDICTED: CAP-Gly domain-containing linker protein 1-like isoform X1 [Crassostrea gigas]
Unigene0008774	2154	110.08	37.3595	-1.559	0.000415043	Down	2.95996e-05	NA	NA	NA	K10513//zinc finger and BTB domain-containing protein 41	gi|762132552|ref|XP_011449463.1|//PREDICTED: zinc finger protein 479-like [Crassostrea gigas]
Unigene0005576	541	20.0321	73.0991	1.86754	0.00176775	Up	0.000177671	NA	NA	NA	NA	gi|762095143|ref|XP_011430071.1|//PREDICTED: uncharacterized protein LOC105330174 [Crassostrea gigas]
Unigene0006046	1046	197.887	62.6043	-1.66034	3.28871e-05	Down	1.35339e-06	GO:0005622//intracellular;GO:0044464//cell part	NA	GO:0007034//vacuolar transport	K12195//charged multivesicular body protein 6	gi|762155986|ref|XP_011416107.1|//PREDICTED: charged multivesicular body protein 6-like [Crassostrea gigas]
Unigene0015158	2715	313.24	745.182	1.25032	0.000144451	Up	8.0995e-06	NA	NA	NA	K12866//WW domain-binding protein 11	gi|762124442|ref|XP_011445233.1|//PREDICTED: WW domain-binding protein 11-like [Crassostrea gigas]
Unigene0010577	456	412.72	190.699	-1.11387	0.0218864	Down	0.00440601	NA	NA	NA	NA	gi|762140243|ref|XP_011453287.1|//PREDICTED: uncharacterized protein LOC105346430 [Crassostrea gigas]
Unigene0002388	1037	68.5623	27.0856	-1.33989	0.00779058	Down	0.00115123	NA	NA	NA	NA	NA
Unigene0005427	1194	74.6256	24.3347	-1.61665	0.00901141	Down	0.00138487	NA	NA	NA	K11703//collagen beta-1,O-galactosyltransferase [EC:2.4.1.50]	gi|762105828|ref|XP_011435489.1|//PREDICTED: procollagen galactosyltransferase 1-like isoform X2 [Crassostrea gigas]
Unigene0014614	3185	154.611	378.883	1.29311	0.000233438	Up	1.45217e-05	NA	GO:0046872//metal ion binding;GO:0003676//nucleic acid binding	NA	K09228//KRAB domain-containing zinc finger protein	gi|762151894|ref|XP_011413944.1|//PREDICTED: uncharacterized protein LOC105318482 [Crassostrea gigas]
Unigene0022813	981	41.8151	13.7647	-1.60305	0.0200961	Down	0.00392621	NA	NA	NA	K13696//abhydrolase domain-containing protein 1/3	gi|405962529|gb|EKC28195.1|//Abhydrolase domain-containing protein 3 [Crassostrea gigas]
Unigene0017986	1666	135.605	391.286	1.52882	8.56112e-05	Up	4.30635e-06	NA	GO:0016787//hydrolase activity	NA	K01415//endothelin-converting enzyme [EC:3.4.24.71];K08635//membrane metallo-endopeptidase-like 1	gi|405970552|gb|EKC35448.1|//Trafficking protein particle complex subunit 4 [Crassostrea gigas]
Unigene0030093	459	18.7175	5.8274	-1.68346	0.0452926	Down	0.0112788	NA	GO:0008289//lipid binding	NA	K20463//oxysterol-binding protein-related protein 3/6/7	gi|762087511|ref|XP_011426048.1|//PREDICTED: oxysterol-binding protein-related protein 6-like isoform X1 [Crassostrea gigas]
Unigene0006416	351	9.15247	30.5758	1.74016	0.0464701	Up	0.0116623	NA	NA	NA	NA	NA
Unigene0000707	1254	832.84	1848.61	1.15033	0.0149097	Up	0.00266768	NA	NA	NA	NA	NA
Unigene0007091	1361	133.834	55.8023	-1.26205	0.0013846	Down	0.000129584	NA	GO:0003676//nucleic acid binding	GO:0006355//regulation of transcription, DNA-templated	K03145//transcription elongation factor S-II	gi|762151578|ref|XP_011413776.1|//PREDICTED: transcription elongation factor A protein 1-like [Crassostrea gigas]
Unigene0000539	2775	574.934	2106.47	1.87336	6.04677e-12	Up	1.8504e-14	NA	NA	NA	K04437//filamin	gi|762144812|ref|XP_011455674.1|//PREDICTED: filamin-A-like isoform X16 [Crassostrea gigas]
Unigene0005944	341	19.3782	64.3855	1.7323	0.00713927	Up	0.00103296	NA	NA	NA	NA	gi|405950775|gb|EKC18740.1|//Beta-1,3-galactosyltransferase 1 [Crassostrea gigas]
Unigene0022597	1006	68.6887	30.9062	-1.15218	0.0219032	Down	0.00441261	NA	NA	NA	K19465//mitochondrial genome maintenance exonuclease 1 [EC:3.1.-.-]	gi|405974770|gb|EKC39392.1|//Uncharacterized protein C20orf72 [Crassostrea gigas]
Unigene0016268	2167	315.049	89.0995	-1.82208	1.12053e-05	Down	3.67903e-07	NA	NA	NA	K14376//poly(A) polymerase [EC:2.7.7.19]	gi|762167247|ref|XP_011421949.1|//PREDICTED: poly(A) polymerase type 3-like isoform X6 [Crassostrea gigas]
Unigene0011178	447	52.2647	218.813	2.06579	0.00042748	Up	3.07007e-05	NA	NA	NA	NA	NA
Unigene0007985	4196	638.248	1350.61	1.08142	0.00344699	Up	0.000413253	NA	NA	NA	K12396//AP-3 complex subunit delta	gi|762110264|ref|XP_011437817.1|//PREDICTED: AP-3 complex subunit delta-1-like [Crassostrea gigas]
Unigene0030863	1065	68.5358	26.6329	-1.36365	0.0395109	Down	0.00945107	NA	NA	NA	NA	gi|762131851|ref|XP_011449103.1|//PREDICTED: protein FAM102A-like isoform X2 [Crassostrea gigas]
Unigene0000341	440	270.885	40.0433	-2.75805	2.1835e-11	Down	8.70032e-14	NA	NA	NA	NA	gi|762099501|ref|XP_011432179.1|//PREDICTED: girdin-like [Crassostrea gigas]
Unigene0019421	1398	83.6379	37.4642	-1.15864	0.014605	Down	0.00259735	GO:0000139//Golgi membrane	GO:0008565//protein transporter activity	GO:0006886//intracellular protein transport;GO:0048280//vesicle fusion with Golgi apparatus	K00876//uridine kinase [EC:2.7.1.48]	gi|762147231|ref|XP_011456921.1|//PREDICTED: general vesicular transport factor p115-like [Crassostrea gigas]
Unigene0028273	577	26.4788	63.5055	1.26204	0.0171133	Up	0.0031914	NA	NA	NA	NA	NA
Unigene0023906	871	32.7805	96.2029	1.55324	0.0108067	Up	0.00174272	NA	NA	NA	NA	gi|405975830|gb|EKC40372.1|//Methyl-CpG-binding domain protein 5 [Crassostrea gigas]
Unigene0020298	1272	23.546	118.067	2.32605	5.27275e-06	Up	1.42529e-07	NA	NA	NA	NA	gi|762159362|ref|XP_011417880.1|//PREDICTED: zinc finger protein 91-like isoform X1 [Crassostrea gigas]
Unigene0026616	677	16313.1	52686.1	1.69139	8.37354e-06	Up	2.56372e-07	NA	NA	NA	NA	gi|405974686|gb|EKC39312.1|//hypothetical protein CGI_10024481 [Crassostrea gigas]
Unigene0008134	1425	130.378	24.8188	-2.39319	4.52442e-06	Down	1.18263e-07	NA	NA	NA	NA	gi|762167261|ref|XP_011421957.1|//PREDICTED: DNA ligase 1-like isoform X2 [Crassostrea gigas]
Unigene0000263	343	378.647	172.238	-1.13645	0.000377678	Down	2.62211e-05	NA	NA	NA	K11997//tripartite motif-containing protein 2/3;K12035//tripartite motif-containing protein 71 [EC:2.3.2.27]	gi|762103960|ref|XP_011434507.1|//PREDICTED: E3 ubiquitin-protein ligase TRIM36-like [Crassostrea gigas]
Unigene0018377	1591	229.829	110.213	-1.06027	0.00414595	Down	0.000519206	NA	NA	NA	K11680//non-histone protein 10;K11670//TCF3 fusion partner	gi|405973829|gb|EKC38520.1|//TCF3 fusion partner-like protein [Crassostrea gigas]
Unigene0002418	1901	83.9683	31.3632	-1.42077	0.00382167	Down	0.000467544	NA	NA	NA	NA	NA
Unigene0002668	821	309.136	1192.56	1.94775	2.51873e-06	Up	5.8893e-08	NA	NA	NA	NA	NA
Unigene0025107	774	19.8433	3.21717	-2.62479	0.0214385	Down	0.00429099	NA	NA	NA	NA	NA
Unigene0013906	4317	338.747	809.2	1.25629	0.000501359	Up	3.75728e-05	NA	NA	NA	K05667//ATP-binding cassette, subfamily C (CFTR/MRP), member 3;K05665//ATP-binding cassette, subfamily C (CFTR/MRP), member 1	gi|762144115|ref|XP_011455321.1|//PREDICTED: multidrug resistance-associated protein 1-like isoform X3 [Crassostrea gigas]
Unigene0030862	1157	117.144	412.233	1.81518	2.73751e-05	Up	1.07769e-06	NA	NA	NA	NA	NA
Unigene0018048	1644	46.4489	107.552	1.21131	0.00713316	Up	0.00103163	NA	NA	NA	NA	NA
Unigene0000570	227	32.3415	521.044	4.00995	1.34323e-11	Up	4.88122e-14	NA	NA	NA	NA	NA
Unigene0020191	1282	42.3354	115.894	1.45287	0.00093664	Up	8.04643e-05	NA	NA	NA	NA	NA
Unigene0022264	1037	54.7508	171.501	1.64727	0.0027347	Up	0.000308504	NA	NA	NA	NA	gi|405963512|gb|EKC29077.1|//hypothetical protein CGI_10016248 [Crassostrea gigas]
Unigene0008187	2836	436.157	119.531	-1.86746	2.3991e-07	Down	3.55501e-09	NA	NA	NA	K15201//general transcription factor 3C polypeptide 3 (transcription factor C subunit 4);K20478//golgin subfamily B member 1	gi|405973507|gb|EKC38215.1|//hypothetical protein CGI_10025711 [Crassostrea gigas]
Unigene0032905	1493	533.093	2303.04	2.11108	7.90854e-07	Up	1.46216e-08	GO:0015630//microtubule cytoskeleton;GO:0000323//lytic vacuole	GO:0004175//endopeptidase activity	GO:0019538//protein metabolic process;GO:0048102//autophagic cell death;GO:0022412//cellular process involved in reproduction in multicellular organism	K01379//cathepsin D [EC:3.4.23.5]	gi|762116063|ref|XP_011440854.1|//PREDICTED: lysosomal aspartic protease-like isoform X1 [Crassostrea gigas]
Unigene0004966	451	332.159	124.641	-1.4141	0.0235897	Down	0.00485916	NA	NA	NA	NA	NA
Unigene0006705	1195	33.34	113.489	1.76723	1.6027e-05	Up	5.55649e-07	NA	NA	NA	NA	NA
Unigene0015468	2538	424.114	192.809	-1.13729	0.000125676	Down	6.81438e-06	NA	NA	NA	K04462//ecotropic virus integration site 1 protein	gi|405951506|gb|EKC19413.1|//Ecotropic virus integration site 1-like protein [Crassostrea gigas]
Unigene0020924	1189	23.9884	77.6354	1.69437	0.00277448	Up	0.000314761	NA	NA	NA	NA	NA
Unigene0020889	1189	45.1767	124.903	1.46715	0.0015553	Up	0.000150518	NA	NA	NA	NA	NA
Unigene0016324	2139	55.2757	21.2122	-1.38175	0.0180284	Down	0.00341994	NA	NA	NA	K01872//alanyl-tRNA synthetase [EC:6.1.1.7]	gi|762088366|ref|XP_011426498.1|//PREDICTED: alanine--tRNA ligase, cytoplasmic-like [Crassostrea gigas]
Unigene0008421	1732	222.184	58.3681	-1.9285	5.53324e-05	Down	2.52753e-06	GO:0043231//intracellular membrane-bounded organelle;GO:0005815//microtubule organizing center	GO:0046872//metal ion binding	NA	K11583//serine/threonine-protein phosphatase 2A regulatory subunit B''	gi|405959667|gb|EKC25679.1|//Serine/threonine-protein phosphatase 2A regulatory subunit B'' subunit gamma [Crassostrea gigas]
Unigene0029004	532	445.78	1266.63	1.5066	0.00138824	Up	0.000130102	GO:0031224//intrinsic component of membrane;GO:0016021//integral component of membrane	GO:0005267//potassium channel activity;GO:0005261//cation channel activity	GO:0034220//ion transmembrane transport;GO:0071805//potassium ion transmembrane transport	K20007//potassium channel subfamily K member 18;K05323//potassium channel subfamily K, invertebrate	gi|405973447|gb|EKC38162.1|//Potassium channel subfamily K member 18 [Crassostrea gigas]
Unigene0023125	952	42.6062	16.5766	-1.36191	0.0428949	Down	0.0105292	NA	NA	NA	NA	gi|762121618|ref|XP_011443743.1|//PREDICTED: uncharacterized protein LOC105339739 isoform X2 [Crassostrea gigas]
Unigene0013199	274	59.4878	18.4728	-1.68719	0.0360556	Down	0.00839239	NA	NA	NA	NA	NA
Unigene0028845	543	249.148	573.983	1.204	0.00153744	Up	0.00014825	NA	NA	NA	NA	NA
Unigene0001878	298	124.242	48.4697	-1.358	0.0444292	Down	0.0110028	NA	NA	NA	NA	NA
Unigene0020163	1286	51.094	14.8922	-1.77859	0.00539371	Down	0.000725541	NA	NA	NA	NA	gi|405955715|gb|EKC22719.1|//hypothetical protein CGI_10001612 [Crassostrea gigas]
Unigene0021514	1114	25.7046	70.4249	1.45406	0.00778131	Up	0.00114918	NA	NA	NA	K20051//low-density lipoprotein receptor-related protein 4;K20053//very low-density lipoprotein receptor	gi|762160822|ref|XP_011418626.1|//PREDICTED: uncharacterized protein LOC105321850 isoform X1 [Crassostrea gigas]
Unigene0001958	388	2.8592	17.6725	2.62782	0.00351875	Up	0.000422753	NA	NA	NA	NA	NA
Unigene0009835	344	73.0506	411.597	2.49426	5.66892e-08	Up	6.59576e-10	NA	NA	NA	NA	NA
Unigene0024171	858	17.9893	71.8338	1.99752	0.000316686	Up	2.11184e-05	NA	NA	NA	NA	NA
Unigene0023119	949	52.6776	134.515	1.35251	0.0186968	Up	0.00358845	NA	NA	NA	NA	NA
Unigene0029155	525	29.3297	115.996	1.98365	5.62979e-06	Up	1.54693e-07	NA	NA	NA	NA	NA
Unigene0030394	406	3.95011	23.2895	2.55972	0.00164173	Up	0.000161463	NA	NA	NA	NA	NA
Unigene0012233	238	28.7082	5.50011	-2.38393	0.0127612	Down	0.00217222	NA	NA	NA	NA	NA
Unigene0012783	332	111.063	38.1268	-1.54251	0.00211925	Down	0.000223132	NA	NA	NA	NA	gi|762104656|ref|XP_011434873.1|//PREDICTED: golgin subfamily A member 6A-like isoform X1 [Crassostrea gigas]
Unigene0015559	2499	606.116	255.771	-1.24474	7.78477e-06	Down	2.34752e-07	NA	NA	NA	NA	gi|405964675|gb|EKC30131.1|//hypothetical protein CGI_10001238 [Crassostrea gigas]
Unigene0032274	305	393.061	856.252	1.12328	0.0429433	Up	0.0105486	NA	NA	NA	NA	NA
Unigene0026583	678	82.9738	37.7639	-1.13565	0.0345743	Down	0.0079616	NA	NA	NA	NA	gi|762134669|ref|XP_011450564.1|//PREDICTED: mucin-3A-like isoform X2 [Crassostrea gigas]
Unigene0015541	2504	281.806	106.764	-1.40028	0.00848459	Down	0.00128549	NA	GO:0005215//transporter activity	GO:0071702//organic substance transport;GO:0044765//single-organism transport	K14638//solute carrier family 15 (peptide/histidine transporter), member 3/4	gi|405975435|gb|EKC40000.1|//Solute carrier family 15 member 4 [Crassostrea gigas]
Unigene0029494	505	18.4219	57.6075	1.64484	0.0230564	Up	0.00471109	NA	NA	NA	NA	NA
Unigene0004431	390	13.8771	65.0087	2.22793	0.000199035	Up	1.20102e-05	NA	NA	NA	NA	NA
Unigene0030431	398	18.2164	48.7528	1.42025	0.013216	Up	0.00227618	NA	NA	NA	NA	gi|405959093|gb|EKC25161.1|//Neurotrypsin [Crassostrea gigas]
Unigene0008707	727	220.551	96.0577	-1.19914	0.0280301	Down	0.00609175	GO:0016020//membrane	NA	NA	K17356//tetraspanin-13/31	gi|762081067|ref|XP_011420376.1|//PREDICTED: tetraspanin-13-like isoform X1 [Crassostrea gigas]
Unigene0006182	864	219.574	70.5053	-1.6389	0.000929936	Down	7.96808e-05	GO:0043229//intracellular organelle	NA	NA	K11251//histone H2A	gi|762142369|ref|XP_011454402.1|//PREDICTED: core histone macro-H2A.1-like isoform X3 [Crassostrea gigas]
Unigene0022792	982	52.2299	12.1578	-2.103	0.0103208	Down	0.00164529	NA	NA	NA	K19931//protein lin-7;K12075//discs large protein 2;K00431//thyroid peroxidase [EC:1.11.1.8]	gi|405970065|gb|EKC35000.1|//Golgi-associated PDZ and coiled-coil motif-containing protein [Crassostrea gigas]
Unigene0030375	411	2566.82	6857.84	1.41777	0.0306022	Up	0.00680895	NA	GO:0046872//metal ion binding	NA	NA	gi|762161577|ref|XP_011419017.1|//PREDICTED: teneurin-1-like [Crassostrea gigas]
Unigene0030234	439	11.5705	58.7848	2.34499	0.000209659	Up	1.27917e-05	NA	NA	NA	NA	NA
Unigene0007701	661	73.2207	24.2066	-1.59685	0.022621	Down	0.00459906	NA	NA	NA	NA	gi|762117178|ref|XP_011441438.1|//PREDICTED: transmembrane protein 160-like [Crassostrea gigas]
Unigene0012793	617	14.9166	112.18	2.91083	0.000229437	Up	1.42251e-05	NA	NA	NA	NA	NA
Unigene0006868	316	119.801	303.983	1.34335	0.00997396	Up	0.00157283	NA	NA	NA	NA	NA
Unigene0017692	1732	158.139	69.8947	-1.17794	0.042739	Down	0.0104766	NA	NA	NA	K17495//CUB and sushi domain-containing protein	gi|762131524|ref|XP_011448933.1|//PREDICTED: sushi, von Willebrand factor type A, EGF and pentraxin domain-containing protein 1-like [Crassostrea gigas]
Unigene0029856	480	10.1581	2.12906	-2.25434	0.0413447	Down	0.0100402	NA	NA	NA	K11810//MFS transporter, MCP family, solute carrier family 16 (monocarboxylic acid transporters), member 12	gi|405962075|gb|EKC27783.1|//Monocarboxylate transporter 12 [Crassostrea gigas]
Unigene0024111	867	5570.34	12945.6	1.21662	0.0234977	Up	0.00483347	NA	NA	NA	K02137//F-type H+-transporting ATPase subunit O	gi|762165801|ref|XP_011421219.1|//PREDICTED: ATP synthase subunit O, mitochondrial-like [Crassostrea gigas]
Unigene0004283	1180	183.825	387.339	1.07526	0.0314886	Up	0.00704633	NA	NA	NA	K13168//splicing factor, arginine/serine-rich 16	gi|762158758|ref|XP_011417568.1|//PREDICTED: CLK4-associating serine/arginine rich protein-like [Crassostrea gigas]
Unigene0020725	1213	145.109	48.9473	-1.56784	0.00240264	Down	0.000262697	NA	NA	NA	K19382//tectonic-1/3	gi|762127829|ref|XP_011447005.1|//PREDICTED: tectonic-1-like isoform X3 [Crassostrea gigas]
Unigene0014582	3219	500.391	1256.95	1.3288	0.000788143	Up	6.50693e-05	NA	NA	NA	K06052//jagged	gi|405958336|gb|EKC24472.1|//Delta-like protein C [Crassostrea gigas]
Unigene0027243	638	37.3219	111.241	1.5756	0.00105765	Up	9.34218e-05	NA	NA	NA	NA	NA
Unigene0005241	1109	62.6196	18.745	-1.74011	0.0016606	Down	0.000164353	GO:0016021//integral component of membrane	GO:0004252//serine-type endopeptidase activity;GO:0005509//calcium ion binding	GO:0006508//proteolysis	K02857//rhomboid-related protein 1/2/3 [EC:3.4.21.105]	gi|762167061|ref|XP_011421848.1|//PREDICTED: rhomboid-related protein 2-like [Crassostrea gigas]
Unigene0008709	1651	37.4679	9.11437	-2.03944	0.00394526	Down	0.000487451	NA	NA	NA	K08104//[heparan sulfate]-glucosamine 3-sulfotransferase 5 [EC:2.8.2.23];K01024//[heparan sulfate]-glucosamine 3-sulfotransferase 1 [EC:2.8.2.23]	gi|762145927|ref|XP_011456251.1|//PREDICTED: heparan sulfate glucosamine 3-O-sulfotransferase 1-like [Crassostrea gigas]
Unigene0007104	476	52.419	19.227	-1.44696	0.0120497	Down	0.00201808	NA	NA	NA	NA	NA
Unigene0031814	2033	739.582	1876.47	1.34324	3.97067e-06	Up	1.0088e-07	NA	NA	NA	NA	gi|762098694|ref|XP_011431745.1|//PREDICTED: retrograde protein of 51 kDa-like isoform X1 [Crassostrea gigas]
Unigene0019964	1314	176.001	45.2612	-1.95924	8.79617e-05	Down	4.46103e-06	NA	NA	NA	K14607//extracellular sulfatase Sulf [EC:3.1.6.-]	gi|762073432|ref|XP_011433656.1|//PREDICTED: extracellular sulfatase Sulf-1-like [Crassostrea gigas]
Unigene0005248	345	60.0082	169.028	1.49403	0.00113399	Up	0.000101539	NA	NA	NA	NA	NA
Unigene0000411	792	57.6396	125.099	1.11794	0.00959929	Up	0.00150028	NA	NA	NA	NA	NA
Unigene0025084	782	30.1784	9.34706	-1.69093	0.0296074	Down	0.00653097	NA	NA	NA	NA	gi|762165788|ref|XP_011421212.1|//PREDICTED: smith-Magenis syndrome chromosomal region candidate gene 8 protein homolog [Crassostrea gigas]
Unigene0018273	1616	3073.91	6993.52	1.18595	0.000333641	Up	2.25829e-05	GO:0005750//mitochondrial respiratory chain complex III	GO:0016787//hydrolase activity;GO:0004222//metalloendopeptidase activity;GO:0008270//zinc ion binding	GO:0016485//protein processing;GO:0009060//aerobic respiration;GO:0006122//mitochondrial electron transport, ubiquinol to cytochrome c	K17732//mitochondrial-processing peptidase subunit beta [EC:3.4.24.64]	gi|405965301|gb|EKC30683.1|//Mitochondrial-processing peptidase subunit beta [Crassostrea gigas]
Unigene0009540	677	27.2809	95.2334	1.80358	0.000782649	Up	6.45409e-05	NA	NA	NA	NA	NA
Unigene0005312	1489	195.312	64.6248	-1.59562	0.00369493	Down	0.000449337	NA	NA	NA	K19985//exocyst complex component 6	gi|762148377|ref|XP_011412112.1|//PREDICTED: exocyst complex component 6B-like isoform X2 [Crassostrea gigas]
Unigene0015463	2538	88.8514	42.9182	-1.04981	0.03366	Down	0.00768029	GO:0016020//membrane	NA	NA	K11064//monocyte to macrophage differentiation protein	gi|405978114|gb|EKC42528.1|//Monocyte to macrophage differentiation protein [Crassostrea gigas]
Unigene0015173	2704	7765.62	2679.17	-1.53532	0.000471146	Down	3.48129e-05	NA	NA	NA	K10788//eosinophil peroxidase [EC:1.11.1.7];K19511//peroxidase [EC:1.11.1.7]	gi|762088253|ref|XP_011426440.1|//PREDICTED: eosinophil peroxidase-like isoform X2 [Crassostrea gigas]
Unigene0007461	823	379.542	1009.69	1.41157	0.000209659	Up	1.27888e-05	GO:0043231//intracellular membrane-bounded organelle;GO:0043234//protein complex;GO:0005737//cytoplasm	GO:0005524//ATP binding;GO:0016787//hydrolase activity;GO:0001664//G-protein coupled receptor binding;GO:0016462//pyrophosphatase activity;GO:0032550//purine ribonucleoside binding	GO:0006511//ubiquitin-dependent protein catabolic process;GO:0030163//protein catabolic process	K03066//26S proteasome regulatory subunit T6	gi|762106634|ref|XP_011435912.1|//PREDICTED: 26S protease regulatory subunit 8 [Crassostrea gigas]
Unigene0019474	1381	66.6728	16.2029	-2.04085	0.00031298	Down	2.08115e-05	NA	NA	NA	K12646//ATP-dependent RNA helicase DDX58 [EC:3.6.3.14];K18085//myotubularin-related protein 10/11/12	gi|46241321|tpg|DAA01767.2|//TPA_exp: polyprotein [Lytechinus variegatus]
Unigene0028355	571	90.7572	29.2942	-1.6314	0.000378702	Down	2.63164e-05	NA	NA	NA	NA	gi|762153975|ref|XP_011415042.1|//PREDICTED: uncharacterized protein LOC105319270 isoform X2 [Crassostrea gigas]
Unigene0016856	1964	80.7356	27.9798	-1.52882	0.0138176	Down	0.0024115	NA	NA	NA	K14810//ATP-dependent RNA helicase DDX56/DBP9 [EC:3.6.4.13];K17908//autophagy-related protein 18	gi|405964145|gb|EKC29662.1|//WD repeat domain phosphoinositide-interacting protein 3 [Crassostrea gigas]
Unigene0002596	453	71.4119	21.0608	-1.7616	0.00151211	Down	0.000145037	NA	NA	NA	K05730//guanine nucleotide exchange factor VAV	gi|762136193|ref|XP_011451361.1|//PREDICTED: protein vav-like isoform X7 [Crassostrea gigas]
Unigene0015752	2391	866.328	398.419	-1.12063	9.79304e-05	Down	5.0665e-06	NA	NA	NA	NA	gi|762152345|ref|XP_011414174.1|//PREDICTED: protein starmaker-like isoform X2 [Crassostrea gigas]
Unigene0008972	1005	71.4866	21.3108	-1.74609	0.000182346	Down	1.07997e-05	NA	NA	NA	NA	NA
Unigene0003023	389	60.036	220.217	1.87503	1.60012e-06	Up	3.39703e-08	NA	NA	NA	NA	NA
Unigene0013958	4187	312.254	113.642	-1.45822	0.000459633	Down	3.36399e-05	NA	NA	NA	K04163//5-hydroxytryptamine receptor 7	gi|405966872|gb|EKC32104.1|//5-hydroxytryptamine receptor 1 [Crassostrea gigas]
Unigene0010847	952	13.9538	63.0016	2.17473	0.00547171	Up	0.000739363	NA	NA	NA	NA	NA
Unigene0008194	562	97.0926	33.486	-1.5358	0.000253769	Down	1.62595e-05	NA	NA	NA	NA	NA
Unigene0005194	2784	636.807	1319.38	1.05093	0.004109	Up	0.000513707	NA	NA	NA	K13709//Rho GTPase-activating protein 5	gi|762169050|ref|XP_011422918.1|//PREDICTED: rho GTPase-activating protein 190-like isoform X7 [Crassostrea gigas]
Unigene0004590	5050	310.976	124.991	-1.31499	0.000882154	Down	7.46306e-05	NA	NA	NA	K04648//dynactin 1	gi|871207280|ref|XP_012938136.1|//PREDICTED: dynactin subunit 1-like isoform X4 [Aplysia californica]
Unigene0022606	1008	76.3674	19.5697	-1.96433	0.0084614	Down	0.00127982	NA	NA	NA	K17638//Ras and Rab interactor 1	gi|762105762|ref|XP_011435454.1|//PREDICTED: protein sprint-like isoform X2 [Crassostrea gigas]
Unigene0012640	456	9.48716	38.2133	2.01003	0.0233855	Up	0.00480592	NA	GO:0016903//oxidoreductase activity, acting on the aldehyde or oxo group of donors	GO:0044710//single-organism metabolic process	K07249//retinal dehydrogenase [EC:1.2.1.36];K00128//aldehyde dehydrogenase (NAD+) [EC:1.2.1.3]	gi|762108384|ref|XP_011436814.1|//PREDICTED: retinal dehydrogenase 1-like isoform X1 [Crassostrea gigas]
Unigene0029363	513	22.835	102.299	2.16347	7.97815e-06	Up	2.41346e-07	NA	NA	NA	NA	NA
Unigene0022882	977	294.995	2056.62	2.80151	1.73287e-18	Up	1.38095e-21	NA	NA	NA	NA	NA
Unigene0005065	1324	224.824	81.6151	-1.46189	0.00147445	Down	0.000140532	NA	NA	NA	K19464//pleckstrin homology domain-containing family G member 5	gi|762093955|ref|XP_011429446.1|//PREDICTED: pleckstrin homology domain-containing family G member 5-like isoform X1 [Crassostrea gigas]
Unigene0030971	4816	738.941	281.925	-1.39015	0.000495847	Down	3.70016e-05	NA	NA	NA	K11294//nucleolin	gi|762121324|ref|XP_011443587.1|//PREDICTED: serine/arginine repetitive matrix protein 1-like [Crassostrea gigas]
Unigene0025673	741	75.9554	290.298	1.93431	3.01988e-06	Up	7.27752e-08	NA	NA	NA	K03240//translation initiation factor eIF-2B subunit epsilon	gi|405953670|gb|EKC21288.1|//Translation initiation factor eIF-2B subunit epsilon [Crassostrea gigas]
Unigene0002337	323	19.4126	71.7298	1.88558	0.00748574	Up	0.00109383	NA	NA	NA	NA	NA
Unigene0004580	490	45.9691	112.719	1.29399	0.0192756	Up	0.0037252	NA	NA	NA	K17551//neurabin	gi|762111974|ref|XP_011438715.1|//PREDICTED: neurabin-1-like isoform X5 [Crassostrea gigas]
Unigene0002095	815	18.3844	66.7453	1.86019	0.0012612	Up	0.000115261	NA	NA	NA	NA	NA
Unigene0016113	2225	89.4388	366.047	2.03306	0.00017312	Up	1.01098e-05	NA	GO:0016772//transferase activity, transferring phosphorus-containing groups	NA	K16196//eukaryotic translation initiation factor 2-alpha kinase 4 [EC:2.7.11.1]	gi|762116513|ref|XP_011441095.1|//PREDICTED: eukaryotic translation initiation factor 2-alpha kinase 4-like [Crassostrea gigas]
Unigene0003390	465	252.472	118.389	-1.09259	0.0330748	Down	0.00749485	GO:0005622//intracellular	GO:0008270//zinc ion binding	NA	K11997//tripartite motif-containing protein 2/3	gi|405975892|gb|EKC40423.1|//Tripartite motif-containing protein 3 [Crassostrea gigas]
Unigene0003756	1305	43.9664	14.3597	-1.61438	0.0428263	Down	0.0105062	GO:0005856//cytoskeleton;GO:0019898//extrinsic component of membrane;GO:0005737//cytoplasm	GO:0003779//actin binding	GO:0008285//negative regulation of cell proliferation	K16684//merlin	gi|762110349|ref|XP_011437865.1|//PREDICTED: merlin-like isoform X3 [Crassostrea gigas]
Unigene0011360	410	37.9823	10.9606	-1.793	0.00818653	Down	0.00122572	NA	NA	NA	NA	gi|405969277|gb|EKC34258.1|//hypothetical protein CGI_10018334 [Crassostrea gigas]
Unigene0010300	1074	2144.98	12668.6	2.56222	2.73556e-10	Up	1.55217e-12	NA	NA	NA	NA	gi|762083820|ref|XP_011424373.1|//PREDICTED: serine/arginine repetitive matrix protein 1-like [Crassostrea gigas]
Unigene0026191	707	21.2714	75.8134	1.83354	0.000607461	Up	4.72089e-05	NA	NA	NA	NA	gi|762157241|ref|XP_011416769.1|//PREDICTED: EF-hand calcium-binding domain-containing protein 12-like [Crassostrea gigas]
Unigene0018248	1614	32.2534	73.6721	1.19167	0.0428833	Up	0.0105216	NA	NA	NA	NA	NA
Unigene0020807	1204	99.3512	213.105	1.10096	0.0244997	Up	0.00510987	NA	NA	NA	NA	NA
Unigene0033025	5525	11352.8	1188.79	-3.25548	2.02382e-11	Down	7.93502e-14	NA	NA	NA	NA	NA
Unigene0022814	984	22.622	57.8055	1.35348	0.0098486	Up	0.00154835	NA	NA	NA	NA	NA
Unigene0022259	1032	42.4315	125.462	1.56404	0.00110965	Up	9.89715e-05	NA	NA	NA	NA	NA
Unigene0012906	201	70.2739	23.9245	-1.5545	0.0100599	Down	0.00158959	NA	NA	NA	K18274//uromodulin;K06826//nidogen (entactin)	gi|762109383|ref|XP_011437346.1|//PREDICTED: fibrillin-2-like [Crassostrea gigas]
Unigene0005807	559	39.2948	92.7841	1.23954	0.0440927	Up	0.0109058	NA	NA	NA	NA	NA
Unigene0000306	388	37.4228	11.3998	-1.71491	0.00681506	Down	0.000973614	NA	NA	NA	NA	NA
Unigene0004717	1282	81.1647	12.7272	-2.67294	6.81804e-05	Down	3.27308e-06	NA	NA	NA	K15261//poly [ADP-ribose] polymerase 10/14/15 [EC:2.4.2.30]	gi|762086539|ref|XP_011425547.1|//PREDICTED: uncharacterized protein LOC105326985 [Crassostrea gigas]
Unigene0019848	1329	54.1473	127.294	1.23321	0.0220275	Up	0.00444468	NA	NA	NA	NA	gi|762170713|ref|XP_011423788.1|//PREDICTED: uncharacterized protein KIAA0195-like isoform X2 [Crassostrea gigas]
Unigene0008720	2543	319.885	125.029	-1.35529	0.00167601	Down	0.0001661	NA	NA	NA	K04412//serine/threonine kinase 3	gi|762070336|ref|XP_011444489.1|//PREDICTED: serine/threonine-protein kinase 3-like isoform X3 [Crassostrea gigas]
Unigene0027701	607	56.5681	23.5282	-1.2656	0.0477859	Down	0.012119	NA	NA	NA	K19007//lysophosphatidiate acyltransferase [EC:2.3.1.51]	gi|762143295|ref|XP_011454895.1|//PREDICTED: 1-acyl-sn-glycerol-3-phosphate acyltransferase epsilon-like [Crassostrea gigas]
Unigene0032769	326	157.866	58.8422	-1.42377	0.000935138	Down	8.0216e-05	NA	NA	NA	NA	NA
Unigene0010245	1102	878.602	326.136	-1.42973	0.00465847	Down	0.000602598	NA	GO:0005488//binding	NA	K05399//lipopolysaccharide-binding protein	gi|26892108|gb|AAN84552.1|//LBP/BPI [Crassostrea gigas]
Unigene0011120	1331	105.704	44.6947	-1.24185	0.00539566	Down	0.000725992	NA	NA	NA	K19680//TRAF3-interacting protein 1	gi|762075741|ref|XP_011443897.1|//PREDICTED: uncharacterized protein LOC105339829 [Crassostrea gigas]
Unigene0015995	2276	97.3614	27.2938	-1.83478	0.0039135	Down	0.00048234	NA	NA	NA	K16822//FERM domain-containing protein 6	gi|762079173|ref|XP_011412423.1|//PREDICTED: uncharacterized protein LOC105317473 [Crassostrea gigas]
Unigene0015372	2578	83.7265	198.582	1.24598	0.00312475	Up	0.000365193	NA	NA	NA	NA	NA
Unigene0029444	504	0.796877	6.88179	3.11036	0.00709769	Up	0.00102514	NA	NA	NA	NA	gi|405950163|gb|EKC18166.1|//hypothetical protein CGI_10014654 [Crassostrea gigas]
Unigene0008081	599	92.1928	30.926	-1.57583	0.0210841	Down	0.00419176	NA	NA	NA	NA	gi|405977262|gb|EKC41721.1|//hypothetical protein CGI_10028468 [Crassostrea gigas]
Unigene0006109	245	120.446	41.2211	-1.54693	0.000462618	Down	3.39763e-05	NA	NA	NA	NA	NA
Unigene0024999	791	39.5682	13.0107	-1.60464	0.0112458	Down	0.00183898	NA	NA	NA	NA	NA
Unigene0015025	2811	297.772	1729.51	2.53809	1.09082e-09	Up	7.33678e-12	NA	NA	NA	K17307//fibulin 1/2	gi|762094528|ref|XP_011429747.1|//PREDICTED: fibulin-2-like [Crassostrea gigas]
Unigene0008505	710	50.2129	17.618	-1.51101	0.0196624	Down	0.0038189	NA	NA	NA	NA	gi|762121608|ref|XP_011443738.1|//PREDICTED: uncharacterized protein LOC105339735 [Crassostrea gigas]
Unigene0022650	1002	488.472	1043.2	1.09467	0.000300408	Up	1.97744e-05	NA	NA	NA	K20526//transgelin	gi|405952673|gb|EKC20457.1|//Myophilin [Crassostrea gigas]
Unigene0031791	1066	192.476	569.199	1.56425	2.01511e-05	Up	7.45123e-07	NA	NA	NA	K10382//dystonin	gi|762087519|ref|XP_011426052.1|//PREDICTED: dystonin-like isoform X1 [Crassostrea gigas]
Unigene0028114	581	41.2105	13.838	-1.57437	0.0102565	Down	0.00163068	NA	NA	NA	NA	NA
Unigene0020213	1282	219.306	469.822	1.09917	0.0146083	Up	0.00259886	NA	GO:0008270//zinc ion binding;GO:0016491//oxidoreductase activity	GO:0055114//oxidation-reduction process	K00008//L-iditol 2-dehydrogenase [EC:1.1.1.14]	gi|762081139|ref|XP_011420759.1|//PREDICTED: sorbitol dehydrogenase-like [Crassostrea gigas]
Unigene0000524	386	20.9656	145.099	2.79094	6.09291e-05	Up	2.8434e-06	NA	NA	NA	NA	NA
Unigene0004516	558	126.188	10.1869	-3.63079	3.97651e-12	Down	1.15349e-14	NA	NA	NA	K10352//myosin heavy chain	gi|762102302|ref|XP_011433644.1|//PREDICTED: myosin-11-like [Crassostrea gigas]
Unigene0004679	335	204.513	668.233	1.70816	5.31578e-05	Up	2.40279e-06	NA	NA	NA	NA	NA
Unigene0023781	887	50.1204	127.645	1.34867	0.00725281	Up	0.00105332	NA	NA	NA	NA	NA
Unigene0008274	1736	76.4002	23.0944	-1.72603	0.0143976	Down	0.00254807	NA	NA	NA	K11429//histone-lysine N-methyltransferase SUV420H [EC:2.1.1.43]	gi|405975339|gb|EKC39912.1|//hypothetical protein CGI_10007764 [Crassostrea gigas]
Unigene0006683	488	106.609	32.5696	-1.71073	0.0167032	Down	0.00308602	NA	NA	NA	K07199//5'-AMP-activated protein kinase, regulatory beta subunit	gi|762134441|ref|XP_011450447.1|//PREDICTED: 5'-AMP-activated protein kinase subunit beta-2-like isoform X2 [Crassostrea gigas]
Unigene0014623	3150	130.033	54.1508	-1.26382	0.00161659	Down	0.000158253	NA	NA	NA	K12492//ADP-ribosylation factor GTPase-activating protein 1	gi|762070604|ref|XP_011413723.1|//PREDICTED: ADP-ribosylation factor GTPase-activating protein 1-like isoform X2 [Crassostrea gigas]
Unigene0004526	2548	351.232	81.0023	-2.11639	3.88818e-09	Down	3.2101e-11	NA	NA	NA	NA	gi|762115304|ref|XP_011440460.1|//PREDICTED: uncharacterized protein LOC105337439 isoform X3 [Crassostrea gigas]
Unigene0025912	726	8.56871	1.76103	-2.28266	0.0455061	Down	0.0113551	NA	NA	NA	NA	gi|762125373|ref|XP_011445709.1|//PREDICTED: uncharacterized protein LOC105341096 isoform X1 [Crassostrea gigas]
Unigene0014129	3815	124.721	261.717	1.0693	0.0101724	Up	0.00161094	NA	NA	NA	K10838//xeroderma pigmentosum group C-complementing protein	gi|762135398|ref|XP_011450946.1|//PREDICTED: DNA repair protein complementing XP-C cells homolog, partial [Crassostrea gigas]
Unigene0000285	535	50.2885	186.547	1.89124	5.58909e-05	Up	2.56997e-06	NA	NA	NA	NA	NA
Unigene0023506	920	67.6746	7.67839	-3.13974	2.88125e-05	Down	1.14346e-06	NA	NA	NA	NA	NA
Unigene0019599	1368	98.0515	33.7881	-1.53702	0.0215833	Down	0.00432945	NA	NA	NA	K13164//male-specific lethal 2	gi|762102870|ref|XP_011433939.1|//PREDICTED: E3 ubiquitin-protein ligase MSL2-like [Crassostrea gigas]
Unigene0018455	1573	198.484	503.423	1.34275	5.55697e-05	Up	2.54723e-06	GO:0016021//integral component of membrane	GO:0016627//oxidoreductase activity, acting on the CH-CH group of donors	GO:0006784//heme a biosynthetic process;GO:0055114//oxidation-reduction process	K02259//cytochrome c oxidase assembly protein subunit 15	gi|762070697|ref|XP_011418381.1|//PREDICTED: cytochrome c oxidase assembly protein COX15 homolog [Crassostrea gigas]
Unigene0028747	548	68.9023	22.0858	-1.64143	0.0135884	Down	0.00236154	NA	NA	NA	K04397//caspase 7 [EC:3.4.22.60]	gi|762170278|ref|XP_011423562.1|//PREDICTED: caspase-7-like [Crassostrea gigas]
Unigene0014809	2985	141.551	68.1463	-1.05462	0.0208576	Down	0.00412352	NA	NA	NA	NA	gi|762107463|ref|XP_011436335.1|//PREDICTED: uncharacterized protein LOC105334539 [Crassostrea gigas]
Unigene0011033	988	45.6115	8.91178	-2.35561	0.00141582	Down	0.000133426	NA	NA	NA	NA	gi|405955418|gb|EKC22544.1|//Heat shock 70 kDa protein 12B [Crassostrea gigas]
Unigene0017677	1745	112.14	47.1178	-1.25096	0.00367632	Down	0.000446488	NA	NA	NA	K10143//E3 ubiquitin-protein ligase RFWD2 [EC:2.3.2.27]	gi|762136201|ref|XP_011451366.1|//PREDICTED: E3 ubiquitin-protein ligase RFWD2-like [Crassostrea gigas]
Unigene0004192	894	71.5059	6.13394	-3.54318	0.000460812	Down	3.37849e-05	NA	NA	NA	NA	gi|405976485|gb|EKC40990.1|//Zinc finger protein 26 [Crassostrea gigas]
Unigene0021573	1110	79.1584	261.068	1.72161	3.52491e-05	Up	1.47756e-06	NA	NA	NA	NA	NA
Unigene0014391	3430	174.259	442.192	1.34344	0.00126484	Up	0.000115796	NA	NA	NA	NA	gi|405953835|gb|EKC21417.1|//hypothetical protein CGI_10003925 [Crassostrea gigas]
Unigene0026053	716	97.9589	13.8088	-2.82658	2.11795e-06	Down	4.73778e-08	NA	GO:0005488//binding	GO:0044763//single-organism cellular process;GO:0050789//regulation of biological process	K07883//Ras-related protein Rab-3C	gi|762075524|ref|XP_011442652.1|//PREDICTED: circularly permutated Ras protein 1-like isoform X1 [Crassostrea gigas]
Unigene0018404	1587	182.209	75.4468	-1.27206	0.0241649	Down	0.00502616	GO:0043231//intracellular membrane-bounded organelle;GO:0000407//pre-autophagosomal structure	GO:0080025//phosphatidylinositol-3,5-bisphosphate binding;GO:0032266//phosphatidylinositol-3-phosphate binding	GO:0000045//autophagosome assembly	K17908//autophagy-related protein 18	gi|405974503|gb|EKC39143.1|//WD repeat domain phosphoinositide-interacting protein 2 [Crassostrea gigas]
Unigene0004833	304	21.6144	62.0992	1.52258	0.0399136	Up	0.00957839	NA	NA	NA	NA	gi|405968048|gb|EKC33151.1|//Innexin-11 [Crassostrea gigas]
Unigene0014461	3359	868.673	430.798	-1.0118	0.00301297	Down	0.000348156	NA	NA	NA	K10955//intestinal mucin-2;K13912//deleted in malignant brain tumors 1 protein	gi|762094151|ref|XP_011429552.1|//PREDICTED: flocculation protein FLO11-like isoform X2 [Crassostrea gigas]
Unigene0032888	769	135.759	574.709	2.08178	2.48682e-05	Up	9.56805e-07	NA	NA	NA	K04097//prostaglandin-H2 D-isomerase / glutathione transferase [EC:5.3.99.2 2.5.1.18]	gi|762157353|ref|XP_011416827.1|//PREDICTED: S-crystallin SL11-like isoform X2 [Crassostrea gigas]
Unigene0018775	1513	614.21	2054.29	1.74184	2.0505e-05	Up	7.64094e-07	NA	GO:0003712//transcription cofactor activity;GO:0003676//nucleic acid binding	GO:0006351//transcription, DNA-templated	NA	gi|762117532|ref|XP_011441624.1|//PREDICTED: activated RNA polymerase II transcriptional coactivator p15-like isoform X1 [Crassostrea gigas]
Unigene0028901	537	276.117	555.131	1.00755	0.0108189	Up	0.00174609	NA	NA	NA	NA	NA
Unigene0020386	1258	190.172	505.016	1.40902	0.00072792	Up	5.87051e-05	NA	NA	NA	K13142//integrator complex subunit 5	gi|405956960|gb|EKC23201.1|//Integrator complex subunit 5 [Crassostrea gigas]
Unigene0026895	659	70.9449	27.5625	-1.36399	0.00457009	Down	0.000588542	NA	GO:0046872//metal ion binding	NA	K18932//palmitoyltransferase [EC:2.3.1.225]	gi|762115159|ref|XP_011440385.1|//PREDICTED: probable protein S-acyltransferase 6 [Crassostrea gigas]
Unigene0028401	555	30.1735	85.3043	1.49934	0.0155116	Up	0.0028095	NA	NA	NA	NA	gi|351708564|gb|EHB11483.1|//hypothetical protein GW7_16458, partial [Heterocephalus glaber]
Unigene0018267	1615	44.3845	102.498	1.20748	0.00785783	Up	0.00116499	NA	NA	NA	NA	gi|762096687|ref|XP_011430887.1|//PREDICTED: uncharacterized protein LOC105330714 [Crassostrea gigas]
Unigene0002501	420	29.7174	9.05577	-1.7144	0.0222367	Down	0.00449539	NA	NA	NA	NA	gi|762136383|ref|XP_011451464.1|//PREDICTED: zinc finger protein 37-like isoform X1 [Crassostrea gigas]
Unigene0012629	429	179.044	359.002	1.00368	0.00713624	Up	0.0010323	NA	NA	NA	NA	gi|762162998|ref|XP_011419781.1|//PREDICTED: uncharacterized protein LOC105322645 [Crassostrea gigas]
Unigene0002302	1598	134.834	29.9888	-2.16869	1.4938e-06	Down	3.11416e-08	GO:0016020//membrane	NA	NA	K06816//golgi apparatus protein 1	gi|762116200|ref|XP_011440924.1|//PREDICTED: Golgi apparatus protein 1-like isoform X1 [Crassostrea gigas]
Unigene0006586	3604	297.767	145.811	-1.03008	0.000718553	Down	5.78122e-05	NA	NA	NA	K16759//coiled-coil domain-containing protein 102A	gi|762146957|ref|XP_011456776.1|//PREDICTED: coiled-coil domain-containing protein 102A-like [Crassostrea gigas]
Unigene0011369	656	61.1861	128.462	1.07007	0.0211607	Up	0.0042111	NA	NA	NA	NA	NA
Unigene0003526	555	189.91	74.3022	-1.35383	0.00622504	Down	0.000868436	NA	NA	NA	NA	NA
Unigene0013426	992	31.6883	332.417	3.39097	2.64184e-12	Up	7.2423e-15	NA	NA	NA	K02599//Notch 1;K14379//tartrate-resistant acid phosphatase type 5 [EC:3.1.3.2]	gi|762140848|ref|XP_011453604.1|//PREDICTED: uncharacterized protein LOC105346629 isoform X3 [Crassostrea gigas]
Unigene0006665	472	21.7276	99.7762	2.19916	0.000131712	Up	7.26346e-06	NA	NA	NA	NA	NA
Unigene0027194	634	3.25985	19.5533	2.58453	0.0054043	Up	0.000727498	NA	NA	NA	NA	NA
Unigene0023556	906	155.79	743.027	2.25382	4.33651e-07	Up	7.2151e-09	NA	GO:0097159//organic cyclic compound binding;GO:0036094//small molecule binding	NA	K14407//cleavage stimulation factor subunit 2	gi|762072706|ref|XP_011431742.1|//PREDICTED: cleavage stimulation factor subunit 2 tau variant-like isoform X3 [Crassostrea gigas]
Unigene0019299	1420	262.586	1090.19	2.05372	2.69295e-05	Up	1.05586e-06	NA	NA	NA	NA	NA
Unigene0015510	2521	103.637	40.9574	-1.33934	0.0117346	Down	0.00194625	NA	NA	NA	K11862//ubiquitin thioesterase ZRANB1 [EC:3.4.19.12]	gi|405961103|gb|EKC26957.1|//Ubiquitin thioesterase Zranb1 [Crassostrea gigas]
Unigene0021121	1164	62.8399	211.234	1.74909	2.73802e-05	Up	1.07876e-06	NA	NA	NA	NA	NA
Unigene0018868	1491	11.4628	29.4153	1.35961	0.0494711	Up	0.0126977	NA	NA	NA	K11459//polycomb group RING finger protein 4	gi|762142020|ref|XP_011454217.1|//PREDICTED: polycomb group protein Psc-like [Crassostrea gigas]
Unigene0001027	1851	209.322	80.0708	-1.38637	0.0213028	Down	0.00425568	NA	NA	NA	K20478//golgin subfamily B member 1	gi|762092162|ref|XP_011428506.1|//PREDICTED: golgin subfamily B member 1-like isoform X4 [Crassostrea gigas]
Unigene0000909	1459	20.0764	61.5683	1.61668	0.00514051	Up	0.000681363	NA	NA	NA	K12567//titin [EC:2.7.11.1]	gi|762129954|ref|XP_011448105.1|//PREDICTED: twitchin-like isoform X13 [Crassostrea gigas]
Unigene0015909	2311	131.275	29.1462	-2.17121	0.000712817	Down	5.72372e-05	NA	NA	NA	K20071//Rho GTPase-activating protein 26	gi|405975953|gb|EKC40481.1|//Rho GTPase-activating protein 10-like protein [Crassostrea gigas]
Unigene0001897	1720	303.487	1111.79	1.87318	6.20501e-06	Up	1.74059e-07	NA	NA	NA	NA	gi|762168526|ref|XP_011422641.1|//PREDICTED: calponin homology domain-containing protein DDB_G0272472-like [Crassostrea gigas]
Unigene0033365	299	24.3685	116.687	2.25956	0.0150112	Up	0.00269255	NA	NA	NA	NA	NA
Unigene0009302	475	39.5477	96.3595	1.28483	0.00868323	Up	0.00132057	NA	NA	NA	NA	gi|405952377|gb|EKC20196.1|//Zinc finger and BTB domain-containing protein 10 [Crassostrea gigas]
Unigene0007821	4502	228.197	70.1821	-1.70111	1.75062e-05	Down	6.18612e-07	NA	NA	NA	K20478//golgin subfamily B member 1	gi|762129047|ref|XP_011447641.1|//PREDICTED: girdin-like isoform X5 [Crassostrea gigas]
Unigene0010443	335	25.2437	66.718	1.40216	0.00418082	Up	0.000526151	NA	NA	NA	K11411//NAD-dependent deacetylase sirtuin 1 [EC:3.5.1.-]	gi|405978853|gb|EKC43214.1|//NAD-dependent deacetylase sirtuin-1 [Crassostrea gigas]
Unigene0005374	1776	390.812	190.189	-1.03905	0.0144487	Down	0.00255988	NA	NA	NA	K19760//dynein assembly factor with WDR repeat domains 1	gi|762164323|ref|XP_011420471.1|//PREDICTED: WD repeat, SAM and U-box domain-containing protein 1-like isoform X3 [Crassostrea gigas]
Unigene0002952	373	382.602	127.13	-1.58954	0.000525711	Down	3.97497e-05	NA	NA	NA	K17254//syntenin-1	gi|762099362|ref|XP_011432103.1|//PREDICTED: syntenin-1-like [Crassostrea gigas]
Unigene0015298	2628	26.6993	105.064	1.97639	4.64049e-05	Up	2.0369e-06	NA	NA	NA	NA	NA
Unigene0018879	1483	60.4511	166.403	1.46084	0.00238114	Up	0.000259055	NA	NA	NA	K14716//solute carrier family 39 (zinc transporter), member 10	gi|762121783|ref|XP_011443830.1|//PREDICTED: zinc transporter ZIP10-like isoform X2 [Crassostrea gigas]
Unigene0003851	1008	58.1931	202.138	1.79642	0.000101239	Up	5.27318e-06	NA	NA	NA	NA	gi|405952521|gb|EKC20321.1|//Apoptosis-inducing factor 3 [Crassostrea gigas]
Unigene0033126	895	168.747	53.8739	-1.6472	2.4956e-05	Down	9.63336e-07	GO:0043231//intracellular membrane-bounded organelle;GO:0005634//nucleus	GO:0019901//protein kinase binding	GO:0006355//regulation of transcription, DNA-templated;GO:0006351//transcription, DNA-templated;GO:0051726//regulation of cell cycle;GO:0000079//regulation of cyclin-dependent protein serine/threonine kinase activity	NA	gi|405951047|gb|EKC18994.1|//Cyclin-L1 [Crassostrea gigas]
Unigene0028589	558	67.8009	15.2027	-2.15698	0.00081479	Down	6.78667e-05	NA	NA	NA	K15623//protein SSXT	gi|762095095|ref|XP_011430047.1|//PREDICTED: glutenin, high molecular weight subunit PW212-like isoform X2 [Crassostrea gigas]
Unigene0019017	1453	10.6317	97.2926	3.19395	1.32604e-05	Up	4.48902e-07	NA	NA	NA	NA	NA
Unigene0003751	301	10.4385	52.7771	2.338	0.000178154	Up	1.0472e-05	NA	NA	NA	NA	NA
Unigene0008015	3919	386.192	158.578	-1.28413	0.00125036	Down	0.000114111	NA	NA	NA	K16680//echinoid;K18273//alpha-tectorin;K14319//Ran GTPase-activating protein 1	gi|762168614|ref|XP_011422689.1|//PREDICTED: kin of IRRE-like protein 1 isoform X2 [Crassostrea gigas]
Unigene0020333	1266	214.102	76.845	-1.47828	0.000402036	Down	2.84889e-05	NA	GO:0008454//alpha-1,3-mannosylglycoprotein 4-beta-N-acetylglucosaminyltransferase activity	GO:0006491//N-glycan processing	K13748//alpha-1,3-mannosylglycoprotein beta-1,4-N-acetylglucosaminyltransferase C [EC:2.4.1.201 2.4.1.145]	gi|405975520|gb|EKC40079.1|//Alpha-1,3-mannosyl-glycoprotein 4-beta-N-acetylglucosaminyltransferase C [Crassostrea gigas]
Unigene0033198	638	650.25	1833.76	1.49574	0.00015654	Up	8.94202e-06	NA	NA	NA	NA	NA
Unigene0012727	381	86.8664	33.5252	-1.37355	0.042637	Down	0.0104435	NA	NA	NA	K00698//chitin synthase [EC:2.4.1.16];K08834//myosin III [EC:2.7.11.1]	gi|762149214|ref|XP_011412542.1|//PREDICTED: uncharacterized protein LOC105317562 isoform X1 [Crassostrea gigas]
Unigene0008878	687	51.5156	11.5706	-2.15454	0.00295182	Down	0.000339303	NA	NA	NA	K16543//centrosomal protein CEP89	gi|762111770|ref|XP_011438605.1|//PREDICTED: centrosomal protein of 89 kDa-like [Crassostrea gigas]
Unigene0006471	934	261.363	73.2401	-1.83535	0.00423568	Down	0.000534681	NA	NA	NA	K12559//myosin X;K18439//Arf-GAP with Rho-GAP domain, ANK repeat and PH domain-containing protein 1;K12229//dual adapter for phosphotyrosine and 3-phosphotyrosine and 3-phosphoinositide	gi|762149896|ref|XP_011412892.1|//PREDICTED: pleckstrin homology domain-containing family A member 2-like isoform X4 [Crassostrea gigas]
Unigene0017233	1850	131.042	283.191	1.11174	0.00101016	Up	8.83899e-05	NA	NA	NA	K05855//spleen tyrosine kinase [EC:2.7.10.2];K04447//Janus kinase 2 [EC:2.7.10.2]	gi|762077268|ref|XP_011449896.1|//PREDICTED: tyrosine-protein kinase receptor Tie-1-like [Crassostrea gigas]
Unigene0026020	720	46.1935	10.1155	-2.19113	0.00278086	Down	0.000315751	NA	GO:0016757//transferase activity, transferring glycosyl groups	NA	K00731//glycoprotein-N-acetylgalactosamine 3-beta-galactosyltransferase [EC:2.4.1.122]	gi|762149398|ref|XP_011412639.1|//PREDICTED: glycoprotein-N-acetylgalactosamine 3-beta-galactosyltransferase 1-like [Crassostrea gigas]
Unigene0025401	763	80.5794	255.845	1.66679	0.00083809	Up	7.01547e-05	NA	NA	NA	K20404//DEP domain-containing protein 5	gi|762151706|ref|XP_011413844.1|//PREDICTED: DEP domain-containing protein 5-like isoform X5 [Crassostrea gigas]
Unigene0022057	1062	18.3151	57.0375	1.63887	0.00510639	Up	0.000676002	NA	NA	NA	NA	NA
Unigene0006559	3104	467.636	140.506	-1.73475	1.1188e-06	Down	2.21113e-08	NA	NA	NA	K09228//KRAB domain-containing zinc finger protein	gi|762111599|ref|XP_011438517.1|//PREDICTED: zinc finger protein 367-like [Crassostrea gigas]
Unigene0006989	952	279.051	612.842	1.13499	0.00405157	Up	0.000505365	NA	NA	NA	NA	NA
Unigene0030542	344	511.473	4217.24	3.04357	1.15363e-06	Up	2.28936e-08	NA	NA	NA	NA	gi|762087319|ref|XP_011425944.1|//PREDICTED: uncharacterized protein LOC105327274 [Crassostrea gigas]
Unigene0011029	357	46.9366	341.526	2.86321	1.54368e-13	Up	2.95243e-16	NA	NA	NA	NA	NA
Unigene0019339	1415	88.0753	17.8422	-2.30344	4.35985e-06	Down	1.13313e-07	NA	NA	NA	K08531//nuclear receptor subfamily 1 group D member 2;K08532//RAR-related orphan receptor alpha;K08534//RAR-related orphan receptor gamma	gi|405951871|gb|EKC19744.1|//Nuclear receptor ROR-beta [Crassostrea gigas]
Unigene0006675	1518	393.106	118.522	-1.72976	0.00108323	Down	9.6096e-05	NA	NA	NA	K10694//E3 ubiquitin-protein ligase ZNRF1/2 [EC:2.3.2.27]	gi|762118989|ref|XP_011442393.1|//PREDICTED: E3 ubiquitin-protein ligase ZNRF2-like [Crassostrea gigas]
Unigene0020267	1276	312.645	155.391	-1.00863	0.0229727	Down	0.00468667	NA	NA	NA	K08857//NIMA (never in mitosis gene a)-related kinase 1/4/5 [EC:2.7.11.1];K09935//uncharacterized protein	gi|762077051|ref|XP_011448732.1|//PREDICTED: uncharacterized protein LOC105343180 isoform X1 [Crassostrea gigas]
Unigene0001448	370	504.194	1098.44	1.12341	0.010822	Up	0.00174761	NA	NA	NA	NA	NA
Unigene0023449	922	5.28029	19.2915	1.86928	0.0430784	Up	0.0105942	GO:0016020//membrane	GO:0004930//G-protein coupled receptor activity	GO:0007186//G-protein coupled receptor signaling pathway	K05052//neuromedin U receptor 1;K05053//neuromedin U receptor 2	gi|762148771|ref|XP_011412315.1|//PREDICTED: neuromedin-U receptor 2-like [Crassostrea gigas]
Unigene0006485	1105	141.313	20.6266	-2.77632	2.06181e-08	Down	2.01114e-10	NA	GO:0097159//organic cyclic compound binding;GO:1901363//heterocyclic compound binding;GO:0004674//protein serine/threonine kinase activity;GO:0043167//ion binding;GO:0036094//small molecule binding	GO:0006796//phosphate-containing compound metabolic process	K18050//novel protein kinase C epsilon type [EC:2.7.11.13]	gi|762079163|ref|XP_011412375.1|//PREDICTED: calcium-independent protein kinase C-like [Crassostrea gigas]
Unigene0008980	573	21.0548	60.7827	1.52951	0.00478839	Up	0.000623829	NA	NA	NA	NA	gi|762090460|ref|XP_011427608.1|//PREDICTED: uncharacterized protein LOC105328437 isoform X8 [Crassostrea gigas]
Unigene0006298	693	18.7399	2.56387	-2.86972	0.00219907	Down	0.000233958	NA	NA	NA	K19526//vacuolar protein sorting-associated protein 13B	gi|762092772|ref|XP_011428822.1|//PREDICTED: UHRF1-binding protein 1-like isoform X2 [Crassostrea gigas]
Unigene0020503	1245	78.5258	929.809	3.5657	5.24066e-15	Up	6.84922e-18	NA	NA	NA	K09628//serine protease 27 [EC:3.4.21.-];K08648//hyaluronan binding protein 2 [EC:3.4.21.-];K01324//plasma kallikrein [EC:3.4.21.34]	gi|405972520|gb|EKC37284.1|//Tryptase gamma [Crassostrea gigas]
Unigene0023706	901	12.6491	2.0787	-2.60529	0.0104152	Down	0.00166732	NA	NA	NA	NA	gi|762079167|ref|XP_011412394.1|//PREDICTED: thyroid adenoma-associated protein homolog [Crassostrea gigas]
Unigene0024013	874	33.1546	72.7073	1.13289	0.0317794	Up	0.00713368	NA	NA	NA	NA	NA
Unigene0008088	1851	269.697	1068.31	1.98592	2.61338e-05	Up	1.01966e-06	NA	NA	NA	NA	gi|762110850|ref|XP_011438127.1|//PREDICTED: cell division cycle and apoptosis regulator protein 1-like [Crassostrea gigas]
Unigene0021839	1079	251.579	809.516	1.68605	0.00317451	Up	0.000373602	NA	NA	NA	K04804//nicotinic acetylcholine receptor alpha-2;K04811//nicotinic acetylcholine receptor alpha-10;K05312//nicotinic acetylcholine receptor, invertebrate	gi|762111301|ref|XP_011438360.1|//PREDICTED: neuronal acetylcholine receptor subunit alpha-10-like isoform X2 [Crassostrea gigas]
Unigene0016897	1952	295.209	610.063	1.04722	0.00486379	Up	0.000636288	NA	NA	NA	NA	gi|762134838|ref|XP_011450656.1|//PREDICTED: uncharacterized protein LOC105344566 [Crassostrea gigas]
Unigene0019234	1423	40.5819	13.2482	-1.61504	0.035964	Down	0.00836305	NA	NA	NA	K10594//E3 ubiquitin-protein ligase HERC1 [EC:2.3.2.26]	gi|762124514|ref|XP_011445273.1|//PREDICTED: laccase-25-like [Crassostrea gigas]
Unigene0030485	376	110.697	1264.99	3.51444	1.42474e-11	Up	5.22283e-14	NA	NA	NA	NA	NA
Unigene0018512	1562	75.4814	194.759	1.3675	0.00341778	Up	0.000409206	NA	NA	NA	K18466//vacuolar protein sorting-associated protein 26	gi|405945794|gb|EKC17474.1|//MON2-like protein, partial [Crassostrea gigas]
Unigene0006438	5245	321.974	142.133	-1.1797	7.94927e-05	Down	3.94537e-06	NA	NA	NA	K09275//transcription factor CP2 and related proteins	gi|762080774|ref|XP_011418868.1|//PREDICTED: transcription factor CP2-like [Crassostrea gigas]
Unigene0006903	756	188.182	613.614	1.7052	8.13612e-05	Up	4.05885e-06	NA	NA	NA	NA	NA
Unigene0029813	485	26.9998	84.8951	1.65273	0.039036	Up	0.00930514	NA	NA	NA	NA	NA
Unigene0016731	2002	16.8802	4.31686	-1.96728	0.0273261	Down	0.0058798	NA	NA	NA	NA	NA
Unigene0008915	319	71.9467	28.6276	-1.32952	0.0414874	Down	0.0100878	NA	NA	NA	NA	NA
Unigene0005368	1145	33.9908	9.49416	-1.84003	0.00785029	Down	0.00116337	NA	NA	NA	NA	NA
Unigene0030928	343	25.87	76.8527	1.57082	0.00245375	Up	0.000269849	NA	NA	NA	NA	NA
Unigene0026403	674	17.9119	56.6789	1.66189	0.0180376	Up	0.00342341	NA	NA	NA	NA	gi|762132113|ref|XP_011449238.1|//PREDICTED: post-GPI attachment to proteins factor 3-like [Crassostrea gigas]
Unigene0010683	451	130.265	277.626	1.09169	0.00762794	Up	0.00112069	NA	NA	NA	NA	NA
Unigene0013796	4688	527.785	246.686	-1.09727	0.00321066	Down	0.000379383	NA	NA	NA	K04716//sphingosine-1-phosphate phosphatase 1 [EC:3.1.3.-]	gi|405977962|gb|EKC42382.1|//Sphingosine-1-phosphate phosphatase 2 [Crassostrea gigas]
Unigene0003308	241	97.9351	223.913	1.19304	0.00219625	Up	0.000233361	NA	NA	NA	NA	NA
Unigene0028913	538	78.7883	215.501	1.45164	0.00293252	Up	0.000336617	NA	NA	NA	NA	gi|762136681|ref|XP_011451623.1|//PREDICTED: mucin-7-like isoform X3 [Crassostrea gigas]
Unigene0011305	782	53.839	113.168	1.07175	0.0408512	Up	0.00988367	NA	NA	NA	NA	NA
Unigene0016315	2145	275.263	115.08	-1.25817	0.016079	Down	0.0029379	NA	NA	NA	K04397//caspase 7 [EC:3.4.22.60]	gi|405958126|gb|EKC24284.1|//hypothetical protein CGI_10014404 [Crassostrea gigas]
Unigene0003066	2430	147.465	50.3957	-1.549	0.006607	Down	0.000936786	NA	NA	NA	K09113//MAX-like protein X	gi|762103493|ref|XP_011434269.1|//PREDICTED: MLX-interacting protein-like isoform X2 [Crassostrea gigas]
Unigene0007286	1145	48.9196	161.065	1.71916	3.68641e-06	Up	9.20105e-08	NA	NA	NA	NA	NA
Unigene0000243	399	25.0166	112.731	2.17193	0.000610278	Up	4.74473e-05	NA	NA	NA	NA	NA
Unigene0017325	1828	98.7874	21.2075	-2.21975	0.000101863	Down	5.3216e-06	NA	NA	NA	K05843//transforming growth factor, beta receptor III	gi|762125073|ref|XP_011445551.1|//PREDICTED: transforming growth factor beta receptor type 3-like isoform X3 [Crassostrea gigas]
Unigene0020096	1296	63.2898	12.0078	-2.39801	4.67541e-05	Down	2.06415e-06	NA	NA	NA	K16541//coiled-coil domain-containing protein 14	gi|762119203|ref|XP_011442502.1|//PREDICTED: uncharacterized protein LOC105338900 isoform X1 [Crassostrea gigas]
Unigene0002657	272	43.0999	13.1695	-1.71049	0.0460222	Down	0.0115162	NA	NA	NA	K16726//ankyrin repeat domain-containing protein 17	gi|762134700|ref|XP_011450580.1|//PREDICTED: uncharacterized protein LOC105344498 isoform X2 [Crassostrea gigas]
Unigene0014148	3789	682.03	1640.19	1.26595	0.0014903	Up	0.000142423	NA	NA	NA	K10310//F-box protein 33	gi|762084677|ref|XP_011424836.1|//PREDICTED: transcriptional repressor p66-beta-like isoform X2 [Crassostrea gigas]
Unigene0016843	1970	625.216	1552.63	1.31229	0.000318997	Up	2.13234e-05	NA	NA	NA	K10382//dystonin	gi|762164205|ref|XP_011420412.1|//PREDICTED: microtubule-actin cross-linking factor 1, isoforms 1/2/3/5-like isoform X9 [Crassostrea gigas]
Unigene0016081	2239	30.7953	7.9319	-1.95697	0.00811278	Down	0.00121158	NA	NA	NA	K09406//forkhead box protein M	gi|762103134|ref|XP_011434081.1|//PREDICTED: forkhead box protein M1-like [Crassostrea gigas]
Unigene0016678	2021	132.629	488.986	1.8824	1.13304e-06	Up	2.24289e-08	NA	NA	NA	NA	NA
Unigene0000768	477	60.7067	293.664	2.27424	1.14541e-05	Up	3.76437e-07	NA	NA	NA	K06107//erythrocyte membrane protein band 4.1	gi|762106691|ref|XP_011435942.1|//PREDICTED: band 4.1-like protein 2 isoform X5 [Crassostrea gigas]
Unigene0029928	475	20.5252	101.996	2.31304	9.14473e-05	Up	4.66404e-06	NA	NA	NA	NA	NA
Unigene0002398	556	569.53	2559.98	2.16829	6.13691e-08	Up	7.21852e-10	NA	NA	NA	NA	NA
Unigene0012021	548	59.5231	135.03	1.18176	0.0110527	Up	0.00179642	NA	NA	NA	NA	NA
Unigene0004339	1014	29.3783	156.535	2.41366	0.000133473	Up	7.38185e-06	NA	NA	NA	NA	NA
Unigene0016830	1974	219.579	614.986	1.48581	9.35873e-05	Up	4.80302e-06	NA	GO:0003824//catalytic activity;GO:0005516//calmodulin binding	GO:0005977//glycogen metabolic process	K07190//phosphorylase kinase alpha/beta subunit	gi|524886020|ref|XP_005099610.1|//PREDICTED: phosphorylase b kinase regulatory subunit beta-like isoform X2 [Aplysia californica]
Unigene0003102	1732	248.714	92.8168	-1.42203	0.00241046	Down	0.000263783	NA	NA	NA	K13708//dedicator of cytokinesis protein 1;K12367//dedicator of cytokinesis protein 2	gi|762118548|ref|XP_011442163.1|//PREDICTED: dedicator of cytokinesis protein 1-like isoform X4 [Crassostrea gigas]
Unigene0007542	457	20.8172	6.65674	-1.64489	0.042566	Down	0.010418	NA	NA	NA	NA	NA
Unigene0014544	3275	586.335	290.8	-1.0117	7.35354e-05	Down	3.59109e-06	NA	NA	NA	K12478//early endosome antigen 1;K20478//golgin subfamily B member 1	gi|762136287|ref|XP_011451411.1|//PREDICTED: early endosome antigen 1-like isoform X18 [Crassostrea gigas]
Unigene0004615	2160	225.802	94.1682	-1.26175	0.0274815	Down	0.00592906	GO:0016459//myosin complex;GO:0015629//actin cytoskeleton	GO:0003779//actin binding;GO:0005524//ATP binding;GO:0003774//motor activity;GO:0017111//nucleoside-triphosphatase activity;GO:0032550//purine ribonucleoside binding	NA	K10356//myosin I	gi|762103811|ref|XP_011434435.1|//PREDICTED: unconventional myosin-Ic-like isoform X2 [Crassostrea gigas]
Unigene0017305	1835	241.95	86.5458	-1.48318	0.00161753	Down	0.000158409	NA	NA	NA	NA	gi|762073843|ref|XP_011435881.1|//PREDICTED: LOW QUALITY PROTEIN: uncharacterized protein LOC105334211 [Crassostrea gigas]
Unigene0008104	3942	240.151	489.57	1.02757	0.00529499	Up	0.000708355	NA	NA	NA	K15025//probable RNA-binding protein EIF1AD;K19607//X-linked retinitis pigmentosa GTPase regulator	gi|762142949|ref|XP_011454708.1|//PREDICTED: activating transcription factor 7-interacting protein 1-like [Crassostrea gigas]
Unigene0019324	1413	70.4789	25.5777	-1.4623	0.00593099	Down	0.000816548	NA	NA	NA	K19036//ATP-dependent RNA/DNA helicase IGHMBP2 [EC:3.6.4.12 3.6.4.13]	gi|762100193|ref|XP_011432546.1|//PREDICTED: DNA-binding protein SMUBP-2-like isoform X1 [Crassostrea gigas]
Unigene0019837	1334	1560.95	5451.56	1.80425	2.81537e-10	Up	1.6154e-12	NA	NA	NA	K19721//collagen, type V/XI/XXIV/XXVII, alpha	gi|762161267|ref|XP_011418855.1|//PREDICTED: collagen alpha-1(III) chain-like [Crassostrea gigas]
Unigene0032889	844	36.09	12.0252	-1.58554	0.0228165	Down	0.00464898	NA	NA	NA	NA	gi|405972198|gb|EKC36979.1|//hypothetical protein CGI_10006657 [Crassostrea gigas]
Unigene0016299	2145	246.484	709.977	1.52628	4.32095e-06	Up	1.11705e-07	GO:0044665//MLL1/2 complex;GO:0000790//nuclear chromatin	GO:0010485//H4 histone acetyltransferase activity	GO:0043967//histone H4 acetylation	K11674//microspherule protein 1	gi|762160283|ref|XP_011418355.1|//PREDICTED: microspherule protein 1-like isoform X2 [Crassostrea gigas]
Unigene0006080	940	38.6472	13.2453	-1.54489	0.0453401	Down	0.0112935	NA	NA	NA	NA	gi|762107489|ref|XP_011436350.1|//PREDICTED: protein C-ets-2-like isoform X2 [Crassostrea gigas]
Unigene0016055	2245	127.53	312.349	1.29233	0.00159428	Up	0.000155255	NA	NA	NA	NA	gi|762122887|ref|XP_011444410.1|//PREDICTED: germinal-center associated nuclear protein-like isoform X2 [Crassostrea gigas]
Unigene0017912	1691	531.99	1235.09	1.21515	0.00404088	Up	0.00050378	NA	NA	NA	K00722//globoside alpha-N-acetylgalactosaminyltransferase [EC:2.4.1.88]	gi|405968554|gb|EKC33617.1|//hypothetical protein CGI_10016472 [Crassostrea gigas]
Unigene0008247	639	43.8592	10.9815	-1.99781	0.0131671	Down	0.00226524	NA	NA	NA	NA	NA
Unigene0014017	4057	246.308	549.075	1.15654	0.00784748	Up	0.00116173	NA	GO:0016874//ligase activity	GO:0006412//translation	K01874//methionyl-tRNA synthetase [EC:6.1.1.10]	gi|762087570|ref|XP_011426078.1|//PREDICTED: methionine--tRNA ligase, cytoplasmic-like [Crassostrea gigas]
Unigene0027263	638	36.8497	301.492	3.0324	2.94154e-07	Up	4.48202e-09	NA	NA	NA	NA	gi|405970311|gb|EKC35226.1|//hypothetical protein CGI_10019825 [Crassostrea gigas]
Unigene0002313	284	121.671	602.25	2.30738	1.49452e-07	Up	2.01041e-09	NA	NA	NA	NA	NA
Unigene0028251	578	109.291	45.9036	-1.2515	0.013188	Down	0.00226985	GO:0005623//cell	GO:0015035//protein disulfide oxidoreductase activity;GO:0009055//electron carrier activity	GO:0055114//oxidation-reduction process;GO:0045454//cell redox homeostasis	K17479//glutaredoxin domain-containing cysteine-rich protein 1	gi|762127873|ref|XP_011447024.1|//PREDICTED: glutaredoxin domain-containing cysteine-rich protein CG31559-like isoform X2 [Crassostrea gigas]
Unigene0006920	2200	95.1175	29.7395	-1.67733	0.00434558	Down	0.000553226	NA	NA	NA	K11463//polycomb protein SUZ12	gi|405969428|gb|EKC34399.1|//Polycomb protein suz12 [Crassostrea gigas]
Unigene0001663	591	81.514	1276.97	3.96954	7.78613e-14	Up	1.38989e-16	NA	NA	NA	NA	NA
Unigene0005278	621	52.167	143.072	1.45553	0.00113399	Up	0.000101535	NA	NA	NA	NA	NA
Unigene0001140	901	3.58844	29.0637	3.01779	0.00022034	Up	1.35487e-05	NA	NA	NA	NA	NA
Unigene0010125	455	392.077	176.911	-1.14811	0.0160999	Down	0.00294429	NA	GO:0005524//ATP binding;GO:0019787//ubiquitin-like protein transferase activity	GO:0032446//protein modification by small protein conjugation	K10573//ubiquitin-conjugating enzyme E2 A [EC:2.3.2.23]	gi|919103077|ref|XP_013387901.1|//PREDICTED: ubiquitin-conjugating enzyme E2 A isoform X2 [Lingula anatina]
Unigene0009225	1387	24.5809	5.56358	-2.14345	0.00778511	Down	0.00114999	NA	NA	NA	NA	NA
Unigene0015680	2429	71.0144	13.2247	-2.42488	8.19465e-06	Down	2.49463e-07	NA	NA	NA	K11127//telomerase protein component 1;K10615//E3 ubiquitin-protein ligase HERC4 [EC:2.3.2.26]	gi|762075858|ref|XP_011444520.1|//PREDICTED: NACHT and WD repeat domain-containing protein 1-like [Crassostrea gigas]
Unigene0029509	503	22.561	88.1257	1.96573	0.000147736	Up	8.31668e-06	NA	NA	NA	K01245//ADP-ribosylarginine hydrolase [EC:3.2.2.19]	gi|762093587|ref|XP_011429253.1|//PREDICTED: uncharacterized protein LOC105329631 [Crassostrea gigas]
Unigene0030826	1994	1289.28	2604.39	1.01438	0.000472938	Up	3.49604e-05	NA	NA	NA	NA	gi|762080641|ref|XP_011418122.1|//PREDICTED: basic salivary proline-rich protein 2-like isoform X5 [Crassostrea gigas]
Unigene0004545	899	351.867	167.328	-1.07235	0.021067	Down	0.00418597	NA	NA	NA	K13208//ELAV like protein 2/3/4	gi|762081332|ref|XP_011421600.1|//PREDICTED: RNA-binding motif, single-stranded-interacting protein 3-like isoform X8 [Crassostrea gigas]
Unigene0014753	3037	121.513	34.2084	-1.82868	0.000307456	Down	2.03363e-05	NA	NA	NA	K07523//netrin-G1 ligand;K16358//leucine-rich repeat and fibronectin type-III domain-containing protein 5;K16351//netrin-G2 ligand	gi|762091421|ref|XP_011428107.1|//PREDICTED: leucine-rich repeat and fibronectin type-III domain-containing protein 2-like [Crassostrea gigas]
Unigene0012666	518	12.1242	857.972	6.14497	1.98287e-41	Up	6.32071e-46	NA	NA	NA	NA	gi|762147908|ref|XP_011411876.1|//PREDICTED: complement C1q tumor necrosis factor-related protein 4-like [Crassostrea gigas]
Unigene0027725	607	57.9315	138.657	1.25911	0.0213373	Up	0.0042646	NA	NA	NA	NA	NA
Unigene0025314	769	31.5368	6.03015	-2.38677	0.00132092	Down	0.000122488	NA	NA	NA	NA	NA
Unigene0009659	1132	70.294	26.8419	-1.38891	0.0400285	Down	0.00961827	GO:0031224//intrinsic component of membrane;GO:0016021//integral component of membrane	NA	GO:0006810//transport;GO:0016192//vesicle-mediated transport	K08516//synaptobrevin homolog YKT6	gi|762163834|ref|XP_011420213.1|//PREDICTED: synaptobrevin homolog YKT6-like [Crassostrea gigas]
Unigene0008919	404	79.2543	222.171	1.48711	0.0260321	Up	0.00551656	GO:0017119//Golgi transport complex	NA	GO:0006891//intra-Golgi vesicle-mediated transport	K20292//conserved oligomeric Golgi complex subunit 5	gi|762138726|ref|XP_011452694.1|//PREDICTED: conserved oligomeric Golgi complex subunit 5-like [Crassostrea gigas]
Unigene0003879	964	154.818	596.796	1.94666	3.87264e-07	Up	6.27109e-09	NA	NA	NA	NA	NA
Unigene0021606	1109	111.292	41.9405	-1.40793	0.00657077	Down	0.00093123	NA	NA	NA	K16458//centrosomal protein CEP104	gi|762126643|ref|XP_011446383.1|//PREDICTED: centrosomal protein of 104 kDa-like isoform X3 [Crassostrea gigas]
Unigene0026198	709	33.711	106.564	1.66043	0.00257175	Up	0.000286433	NA	NA	NA	NA	NA
Unigene0029143	526	7.58814	0.945066	-3.00526	0.00942885	Down	0.00146569	NA	NA	NA	NA	NA
Unigene0024745	792	70.1783	5.63284	-3.63909	3.10565e-07	Down	4.77168e-09	NA	NA	NA	K16726//ankyrin repeat domain-containing protein 17	gi|762156012|ref|XP_011416121.1|//PREDICTED: ankyrin repeat and KH domain-containing protein 1-like [Crassostrea gigas]
Unigene0017128	1874	154.846	601.382	1.95745	6.04343e-05	Up	2.81453e-06	NA	NA	NA	NA	NA
Unigene0030587	256	40.788	15.4085	-1.40441	0.0480664	Down	0.0122162	NA	NA	NA	NA	NA
Unigene0001659	1004	176.587	792.416	2.16588	0.000442199	Up	3.20115e-05	NA	NA	NA	NA	NA
Unigene0030028	465	11.8033	37.1662	1.6548	0.0131075	Up	0.00225164	NA	NA	NA	NA	NA
Unigene0021192	1150	96.6978	31.8926	-1.60026	0.0325542	Down	0.00734363	NA	NA	NA	K06841//semaphorin 5	gi|762163308|ref|XP_011419942.1|//PREDICTED: semaphorin-5A-like [Crassostrea gigas]
Unigene0023408	927	386.013	993.46	1.36381	0.000604558	Up	4.69402e-05	NA	GO:0000166//nucleotide binding	GO:0007165//signal transduction	K04392//Ras-related C3 botulinum toxin substrate 1;K07194//Ras homolog gene family, member Q;K04393//cell division control protein 42	gi|405976409|gb|EKC40915.1|//Rac-like GTP-binding protein 2 [Crassostrea gigas]
Unigene0025204	774	74.2876	32.6995	-1.18385	0.0370651	Down	0.00870376	NA	NA	NA	NA	NA
Unigene0023427	925	175.183	460.185	1.39335	0.00048298	Up	3.59183e-05	GO:0044444//cytoplasmic part	GO:0003824//catalytic activity	GO:0007399//nervous system development	K03676//glutaredoxin 3	gi|762153835|ref|XP_011414967.1|//PREDICTED: glutaredoxin-2, mitochondrial-like [Crassostrea gigas]
Unigene0005328	2354	1314.34	282.585	-2.21758	1.68149e-07	Down	2.33161e-09	NA	NA	NA	K16060//baculoviral IAP repeat-containing protein 2/3;K16061//baculoviral IAP repeat-containing protein 7/8	gi|405973931|gb|EKC38618.1|//Baculoviral IAP repeat-containing protein 7-A [Crassostrea gigas]
Unigene0021647	1103	26.7132	8.24477	-1.696	0.0433566	Down	0.0106764	GO:0016020//membrane	NA	NA	K10352//myosin heavy chain	gi|762110780|ref|XP_011438089.1|//PREDICTED: xenotropic and polytropic retrovirus receptor 1-like isoform X3 [Crassostrea gigas]
Unigene0025955	724	22.7585	8.12935	-1.48519	0.0494854	Down	0.0127062	NA	NA	NA	K16449//regulator of G-protein signaling	gi|871240392|ref|XP_005100914.2|//PREDICTED: regulator of G-protein signaling 7-like [Aplysia californica]
Unigene0003703	821	67.6152	169.335	1.32446	0.00910881	Up	0.0014033	NA	NA	NA	NA	NA
Unigene0031003	649	764.385	1675.53	1.13225	0.000588907	Up	4.54486e-05	NA	NA	NA	K05619//transglutaminase 1 [EC:2.3.2.13]	gi|762070176|ref|XP_011436394.1|//PREDICTED: protein-glutamine gamma-glutamyltransferase K-like isoform X2 [Crassostrea gigas]
Unigene0024514	832	8.4832	70.6649	3.05831	0.00111398	Up	9.95337e-05	NA	NA	NA	NA	NA
Unigene0017615	1760	933.196	2951	1.66095	8.52956e-06	Up	2.61833e-07	GO:0016021//integral component of membrane	NA	NA	NA	gi|762117110|ref|XP_011441405.1|//PREDICTED: uncharacterized protein LOC105338113 [Crassostrea gigas]
Unigene0010646	205	8.47611	40.1104	2.2425	0.0038693	Up	0.000475442	NA	NA	NA	NA	NA
Unigene0019166	1439	59.4676	133.709	1.16892	0.00143049	Up	0.000135065	NA	NA	NA	K11182//diamine oxidase [EC:1.4.3.22]	gi|762116895|ref|XP_011441291.1|//PREDICTED: amiloride-sensitive amine oxidase [copper-containing]-like isoform X3 [Crassostrea gigas]
Unigene0022556	1012	261.44	126.136	-1.0515	0.0204691	Down	0.00402321	NA	NA	NA	NA	gi|762070570|ref|XP_011457146.1|//PREDICTED: uncharacterized protein LOC105349063 isoform X2 [Crassostrea gigas]
Unigene0008567	423	126.662	321.778	1.34508	0.00373639	Up	0.000455808	NA	NA	NA	NA	NA
Unigene0017776	1723	161.16	400.263	1.31246	1.30311e-05	Up	4.38454e-07	NA	NA	NA	NA	gi|762117497|ref|XP_011441604.1|//PREDICTED: thrombospondin type-1 domain-containing protein 7B-like isoform X1 [Crassostrea gigas]
Unigene0025443	760	51.661	15.3083	-1.75476	0.0018911	Down	0.000193203	NA	NA	NA	K20173//RILP-like protein 1	gi|762152386|ref|XP_011414194.1|//PREDICTED: RILP-like protein 1 isoform X5 [Crassostrea gigas]
Unigene0000761	1743	1061.37	2456.83	1.21086	1.25804e-05	Up	4.20556e-07	NA	NA	NA	K06115//spectrin beta	gi|762124136|ref|XP_011445072.1|//PREDICTED: spectrin beta chain-like isoform X10 [Crassostrea gigas]
Unigene0006727	1554	563.091	1250.66	1.15125	0.00990438	Up	0.00155933	NA	NA	NA	K13170//splicing factor, arginine/serine-rich 18	gi|762136847|ref|XP_011451708.1|//PREDICTED: arginine/serine-rich protein PNISR-like isoform X2 [Crassostrea gigas]
Unigene0003938	1721	192.935	403.742	1.06532	0.0414874	Up	0.0100863	NA	NA	NA	NA	NA
Unigene0014861	2939	139.079	356.432	1.35772	0.0022804	Up	0.000244897	NA	NA	NA	NA	NA
Unigene0012489	395	19.5631	57.1339	1.54621	0.00483838	Up	0.000632039	NA	NA	NA	NA	NA
Unigene0020281	1271	81.8528	17.7628	-2.20417	0.00104245	Down	9.16473e-05	NA	NA	NA	NA	gi|762096048|ref|XP_011430543.1|//PREDICTED: uncharacterized protein LOC105330518 [Crassostrea gigas]
Unigene0001089	372	7.98675	24.569	1.62116	0.047092	Up	0.0118699	NA	NA	NA	NA	gi|762103240|ref|XP_011434136.1|//PREDICTED: uncharacterized protein PFB0765w-like [Crassostrea gigas]
Unigene0004787	1024	110.248	50.8138	-1.11746	0.0119189	Down	0.00198858	NA	NA	NA	NA	gi|762109784|ref|XP_011437558.1|//PREDICTED: myb-like protein X isoform X3 [Crassostrea gigas]
Unigene0004823	1844	158.791	63.6926	-1.31793	0.00332627	Down	0.000395811	NA	NA	NA	K01045//arylesterase / paraoxonase [EC:3.1.1.2 3.1.8.1]	gi|762078453|ref|XP_011454065.1|//PREDICTED: serum paraoxonase/arylesterase 1-like isoform X1 [Crassostrea gigas]
Unigene0029764	488	24.4692	67.9587	1.47369	0.00773765	Up	0.00114174	NA	NA	NA	NA	NA
Unigene0019581	1370	30.633	89.521	1.54714	0.00150672	Up	0.000144375	NA	NA	NA	NA	NA
Unigene0001888	979	161.462	77.6725	-1.05571	0.00707722	Down	0.00102015	NA	NA	NA	NA	NA
Unigene0016430	2111	189.82	666.246	1.81142	1.374e-08	Up	1.27453e-10	GO:0044464//cell part	GO:0019787//ubiquitin-like protein transferase activity	GO:0032446//protein modification by small protein conjugation	K10592//E3 ubiquitin-protein ligase HUWE1 [EC:2.3.2.26]	gi|762152950|ref|XP_011414496.1|//PREDICTED: E3 ubiquitin-protein ligase HUWE1-like isoform X2 [Crassostrea gigas]
Unigene0017552	1774	35.4749	10.5008	-1.7563	0.0330748	Down	0.00749999	NA	NA	NA	K15261//poly [ADP-ribose] polymerase 10/14/15 [EC:2.4.2.30]	gi|762087317|ref|XP_011425943.1|//PREDICTED: uncharacterized protein LOC105327272 isoform X4 [Crassostrea gigas]
Unigene0007414	533	35.9908	245.174	2.76811	2.54022e-08	Up	2.60735e-10	NA	NA	NA	NA	NA
Unigene0029876	480	39.8817	106.885	1.42225	0.016665	Up	0.00307632	NA	NA	NA	K16489//protein SFI1	gi|762170417|ref|XP_011423637.1|//PREDICTED: protein SFI1 homolog [Crassostrea gigas]
Unigene0000381	436	226.328	63.104	-1.84261	0.000102602	Down	5.3834e-06	NA	NA	NA	NA	gi|762151290|ref|XP_011413627.1|//PREDICTED: uncharacterized protein LOC105318289 isoform X6 [Crassostrea gigas]
Unigene0004041	447	572.278	1242.57	1.11854	0.0097731	Up	0.00153368	NA	NA	NA	K06560//mannose receptor, C type;K00505//tyrosinase [EC:1.14.18.1];K02599//Notch 1	gi|762103885|ref|XP_011434473.1|//PREDICTED: zinc metalloproteinase nas-13-like [Crassostrea gigas]
Unigene0000612	566	158.477	318.31	1.00615	0.0242327	Up	0.00504491	NA	NA	NA	NA	NA
Unigene0031756	1016	291.726	1705.92	2.54787	6.27476e-07	Up	1.1241e-08	NA	NA	NA	NA	NA
Unigene0029885	480	13.9168	87.6758	2.65535	2.00545e-06	Up	4.43652e-08	NA	NA	NA	NA	gi|405971968|gb|EKC36767.1|//hypothetical protein CGI_10019424 [Crassostrea gigas]
Unigene0025306	769	36.599	11.7452	-1.63973	0.0201574	Down	0.00394497	NA	GO:0004222//metalloendopeptidase activity	GO:0006508//proteolysis	K08635//membrane metallo-endopeptidase-like 1	gi|762154841|ref|XP_011415501.1|//PREDICTED: neprilysin-like [Crassostrea gigas]
Unigene0030188	440	29.9657	191.912	2.67906	4.2442e-05	Up	1.83374e-06	NA	NA	NA	NA	NA
Unigene0010634	364	88.147	26.2133	-1.74961	7.70621e-05	Down	3.80992e-06	NA	NA	NA	NA	NA
Unigene0003817	728	28.9968	7.22231	-2.00536	0.0151357	Down	0.00271826	NA	NA	NA	K04630//guanine nucleotide-binding protein G(i) subunit alpha	gi|405960102|gb|EKC26049.1|//Guanine nucleotide-binding protein G(i) subunit alpha [Crassostrea gigas]
Unigene0001680	395	80.9386	26.8351	-1.59271	0.00126216	Down	0.000115429	NA	NA	NA	NA	NA
Unigene0006478	1547	190.126	457.777	1.26769	0.00121941	Up	0.000110548	NA	NA	NA	NA	NA
Unigene0006806	468	14.0981	3.89069	-1.8574	0.047169	Down	0.0118979	NA	NA	NA	NA	gi|762113312|ref|XP_011439412.1|//PREDICTED: C2 domain-containing protein 2-like isoform X5 [Crassostrea gigas]
Unigene0002966	485	636.603	43.635	-3.86684	0.0002873	Down	1.87925e-05	NA	NA	NA	K05473//tumor necrosis factor ligand superfamily member 11;K04721//tumor necrosis factor ligand superfamily member 10	gi|762139418|ref|XP_011453058.1|//PREDICTED: tumor necrosis factor ligand superfamily member 10-like [Crassostrea gigas]
Unigene0009254	1095	24.7812	6.33798	-1.96715	0.0175125	Down	0.00329584	NA	NA	NA	K19027//zinc finger FYVE domain-containing protein 26	gi|762154873|ref|XP_011415518.1|//PREDICTED: zinc finger FYVE domain-containing protein 26-like [Crassostrea gigas]
Unigene0021350	1137	91.5878	415.98	2.18329	6.26981e-07	Up	1.12122e-08	NA	NA	NA	NA	NA
Unigene0020555	1234	167.84	64.6294	-1.37683	0.00397578	Down	0.000492616	NA	NA	NA	K16464//centrosomal protein CEP250;K16487//spindle assembly abnormal protein 6;K12478//early endosome antigen 1	gi|762170419|ref|XP_011423638.1|//PREDICTED: myosin heavy chain, fast skeletal muscle-like [Crassostrea gigas]
Unigene0026212	708	267.302	925.201	1.7913	4.5088e-07	Up	7.57754e-09	NA	NA	NA	NA	gi|405972408|gb|EKC37180.1|//Shootin-1 [Crassostrea gigas]
Unigene0002972	1254	108.294	53.0368	-1.02989	0.01226	Down	0.00206229	NA	NA	NA	NA	gi|762099205|ref|XP_011432018.1|//PREDICTED: transmembrane protein 41B-like isoform X2 [Crassostrea gigas]
Unigene0019069	1453	79.352	27.9664	-1.50457	0.0036584	Down	0.000443495	NA	NA	NA	K07977//Arf/Sar family, other;K07939//ADP-ribosylation factor 4	gi|762088560|ref|XP_011426602.1|//PREDICTED: ADP-ribosylation factor-like [Crassostrea gigas]
Unigene0030446	394	19.6287	45.3431	1.20791	0.045681	Up	0.0114163	NA	NA	NA	NA	NA
Unigene0003511	401	22.3478	104.918	2.23105	0.000149022	Up	8.41034e-06	NA	NA	NA	NA	NA
Unigene0031067	497	153.626	435.839	1.50437	7.25912e-05	Up	3.53573e-06	NA	NA	NA	K17423//large subunit ribosomal protein L42	gi|405961531|gb|EKC27320.1|//Tripartite motif-containing protein 2 [Crassostrea gigas]
Unigene0022415	1026	236.279	115.445	-1.03328	0.0341363	Down	0.00782162	NA	NA	NA	K04214//kappa-type opioid receptor;K04230//galanin receptor 1	gi|762140015|ref|XP_011453171.1|//PREDICTED: galanin receptor type 1-like isoform X2 [Crassostrea gigas]
Unigene0030899	1626	474.828	3848.59	3.01885	3.55237e-11	Up	1.50606e-13	NA	GO:0016740//transferase activity	GO:0000394//RNA splicing, via endonucleolytic cleavage and ligation	K10669//2'-phosphotransferase [EC:2.7.1.160]	gi|762150231|ref|XP_011413070.1|//PREDICTED: uncharacterized protein LOC105317941 isoform X3 [Crassostrea gigas]
Unigene0020296	1266	177.269	619.337	1.80478	5.05264e-08	Up	5.75755e-10	NA	NA	NA	NA	NA
Unigene0022458	1021	18.7352	4.18907	-2.16105	0.023114	Down	0.00472876	NA	NA	NA	NA	NA
Unigene0002249	862	355.974	120.549	-1.56215	0.00790211	Down	0.00117432	NA	NA	NA	K17277//epidermal growth factor receptor kinase substrate 8	gi|762135623|ref|XP_011451064.1|//PREDICTED: epidermal growth factor receptor kinase substrate 8-like isoform X8 [Crassostrea gigas]
Unigene0024697	818	13.6639	3.08993	-2.14472	0.0495391	Down	0.0127263	NA	NA	NA	NA	NA
Unigene0026768	668	58.1301	226.324	1.96103	0.00015412	Up	8.77922e-06	NA	NA	NA	K16340//PH domain and leucine-rich repeat-containing protein phosphatase [EC:3.1.3.16]	gi|762104726|ref|XP_011434910.1|//PREDICTED: PH domain leucine-rich repeat-containing protein phosphatase 2-like isoform X3 [Crassostrea gigas]
Unigene0019216	1434	20.8641	6.98493	-1.5787	0.0468817	Down	0.0117852	NA	NA	NA	K10728//topoisomerase (DNA) II binding protein 1	gi|405962635|gb|EKC28292.1|//Ankyrin repeat domain-containing protein 32 [Crassostrea gigas]
Unigene0004060	200	10.9451	38.9862	1.83268	0.00752929	Up	0.00110188	NA	NA	NA	NA	NA
Unigene0004595	2690	622.075	2219.35	1.83497	4.2195e-05	Up	1.81714e-06	NA	NA	NA	K08836//STE20-like kinase [EC:2.7.11.1]	gi|762167339|ref|XP_011422000.1|//PREDICTED: STE20-like serine/threonine-protein kinase [Crassostrea gigas]
Unigene0012577	331	30.613	4.63149	-2.7246	0.000747849	Down	6.08696e-05	GO:0043231//intracellular membrane-bounded organelle;GO:0044444//cytoplasmic part	GO:0043169//cation binding;GO:0016301//kinase activity;GO:0008531//riboflavin kinase activity;GO:0032550//purine ribonucleoside binding	GO:0016310//phosphorylation;GO:0009108//coenzyme biosynthetic process;GO:0006771//riboflavin metabolic process;GO:0009231//riboflavin biosynthetic process	K00861//riboflavin kinase [EC:2.7.1.26]	gi|762102430|ref|XP_011433707.1|//PREDICTED: riboflavin kinase-like [Crassostrea gigas]
Unigene0026994	654	222.919	816.609	1.87313	4.20793e-06	Up	1.08381e-07	NA	NA	NA	K09430//ETS domain-containing protein Elk-3 (SRF accessory protein 2)	gi|762165758|ref|XP_011421195.1|//PREDICTED: ETS domain-containing protein Elk-3-like [Crassostrea gigas]
Unigene0018783	1509	610.327	291.231	-1.06742	0.0102075	Down	0.0016191	NA	NA	NA	NA	gi|762150470|ref|XP_011413191.1|//PREDICTED: uncharacterized protein LOC105318029 [Crassostrea gigas]
Unigene0003822	876	299.239	751.603	1.32867	0.00758897	Up	0.00111376	NA	NA	NA	NA	NA
Unigene0001990	1227	804.354	2279.54	1.50284	0.000803401	Up	6.66364e-05	NA	NA	NA	NA	NA
Unigene0027282	636	107.556	463.138	2.10636	8.00233e-07	Up	1.48802e-08	NA	NA	NA	K14018//phospholipase A-2-activating protein	gi|405977739|gb|EKC42173.1|//Phospholipase A-2-activating protein [Crassostrea gigas]
Unigene0020612	1227	64.7596	160.359	1.30814	0.00105285	Up	9.27163e-05	NA	NA	NA	NA	gi|762143961|ref|XP_011455244.1|//PREDICTED: uncharacterized protein LOC105347749 isoform X2 [Crassostrea gigas]
Unigene0032144	504	109.288	22.6586	-2.27	1.30311e-05	Down	4.38649e-07	GO:0044424//intracellular part;GO:0005737//cytoplasm	GO:0016149//translation release factor activity, codon specific;GO:0003747//translation release factor activity	GO:0006415//translational termination;GO:0006412//translation	K03265//peptide chain release factor subunit 1	gi|405960347|gb|EKC26278.1|//Eukaryotic peptide chain release factor subunit 1 [Crassostrea gigas]
Unigene0021790	1086	834.137	247.056	-1.75545	2.95246e-05	Down	1.17737e-06	NA	NA	NA	K07422//cytochrome P450 family 2 subfamily U polypeptide 1;K17854//cytochrome P450 family 2 subfamily K;K07418//cytochrome P450 family 2 subfamily J [EC:1.14.14.1]	gi|405960895|gb|EKC26769.1|//Cytochrome P450 2C3 [Crassostrea gigas]
Unigene0010270	252	17.0934	2.22481	-2.94169	0.00644604	Down	0.000909649	GO:0005622//intracellular	NA	GO:0045184//establishment of protein localization;GO:0007034//vacuolar transport	K12192//charged multivesicular body protein 2B	gi|405960855|gb|EKC26729.1|//Charged multivesicular body protein 2b [Crassostrea gigas]
Unigene0004248	491	32.7108	170.823	2.38466	3.76955e-06	Up	9.46864e-08	NA	NA	NA	NA	NA
Unigene0017110	1889	91.1917	397.666	2.12458	0.000549996	Up	4.1919e-05	GO:0043227//membrane-bounded organelle	GO:0016491//oxidoreductase activity	NA	K07424//cytochrome P450 family 3 subfamily A [EC:1.14.14.1]	gi|762168950|ref|XP_011422864.1|//PREDICTED: cytochrome P450 3A24-like [Crassostrea gigas]
Unigene0029339	515	30.07	7.56601	-1.99072	0.010822	Down	0.00174734	NA	NA	NA	K17478//FK506-binding protein 15	gi|762110735|ref|XP_011438066.1|//PREDICTED: FK506-binding protein 15-like isoform X4 [Crassostrea gigas]
Unigene0004001	411	29.4813	100.029	1.76255	0.0042362	Up	0.00053528	NA	NA	NA	K16060//baculoviral IAP repeat-containing protein 2/3	gi|762149958|ref|XP_011412926.1|//PREDICTED: baculoviral IAP repeat-containing protein 7-A-like [Crassostrea gigas]
Unigene0017354	1822	180.237	506.427	1.49046	8.83343e-06	Up	2.72735e-07	NA	NA	NA	K14354//solute carrier organic anion transporter family, member 4A	gi|762154223|ref|XP_011415174.1|//PREDICTED: solute carrier organic anion transporter family member 4C1-like isoform X4 [Crassostrea gigas]
Unigene0023482	915	9.46913	1.71425	-2.46565	0.0233318	Down	0.00479116	NA	NA	NA	NA	NA
Unigene0016930	1947	8.10418	23.739	1.55052	0.0345934	Up	0.00797155	NA	NA	GO:0006810//transport;GO:0044765//single-organism transport	K04889//potassium voltage-gated channel Shaw-related subfamily C member 3;K04887//potassium voltage-gated channel Shaw-related subfamily C member 1;K04890//potassium voltage-gated channel Shaw-related subfamily C member 4	gi|762152593|ref|XP_011414304.1|//PREDICTED: potassium voltage-gated channel protein Shaw-like [Crassostrea gigas]
Unigene0029323	502	12.5209	67.9212	2.43952	0.000180799	Up	1.06678e-05	NA	NA	NA	NA	NA
Unigene0001161	334	27.9293	8.97157	-1.63834	0.0205086	Down	0.00403622	NA	NA	NA	NA	gi|762115890|ref|XP_011440760.1|//PREDICTED: protein still life, isoforms C/SIF type 2-like [Crassostrea gigas]
Unigene0004574	334	63.9558	198.435	1.63352	0.000331502	Up	2.24024e-05	NA	NA	NA	NA	NA
Unigene0026576	682	90.7951	18.7052	-2.27918	0.000164707	Down	9.49776e-06	GO:0016020//membrane	GO:0003824//catalytic activity;GO:0005488//binding;GO:0016491//oxidoreductase activity	GO:0050896//response to stimulus	K13411//dual oxidase [EC:1.6.3.1 1.11.1.-]	gi|762107555|ref|XP_011436385.1|//PREDICTED: dual oxidase 2-like isoform X2 [Crassostrea gigas]
Unigene0006752	828	153.655	420.914	1.45383	0.00188678	Up	0.000192401	NA	NA	NA	NA	gi|762092110|ref|XP_011428480.1|//PREDICTED: inter-alpha-trypsin inhibitor heavy chain H3-like [Crassostrea gigas]
Unigene0006627	3261	127.733	34.9368	-1.87032	9.48196e-05	Down	4.89044e-06	NA	NA	NA	NA	gi|762107381|ref|XP_011436291.1|//PREDICTED: uncharacterized protein LOC105334508 [Crassostrea gigas]
Unigene0025962	723	29.1365	66.6861	1.19456	0.0285279	Up	0.00623284	NA	NA	NA	NA	NA
Unigene0032101	1064	50.2543	11.9342	-2.07414	0.00221389	Down	0.00023599	NA	NA	NA	K19538//retinitis pigmentosa 1;K13165//splicing factor, arginine/serine-rich 12;K19607//X-linked retinitis pigmentosa GTPase regulator;K06672//cohesin loading factor subunit SCC2	gi|762154030|ref|XP_011415071.1|//PREDICTED: uncharacterized protein DDB_G0287625-like [Crassostrea gigas]
Unigene0004467	921	868.669	2375.1	1.45111	2.65614e-05	Up	1.03804e-06	NA	NA	NA	K19756//radial spoke head protein 4A	gi|676494734|ref|XP_009066656.1|//hypothetical protein LOTGIDRAFT_96255, partial [Lottia gigantea]
Unigene0016527	2073	327.486	1251.04	1.93362	6.19499e-07	Up	1.10388e-08	NA	NA	NA	NA	NA
Unigene0021688	1094	22.697	5.96235	-1.92855	0.0146597	Down	0.00261128	NA	NA	NA	NA	NA
Unigene0016207	2193	14.389	1.85581	-2.95485	0.00396308	Down	0.000490284	NA	NA	NA	NA	gi|762103057|ref|XP_011434039.1|//PREDICTED: uncharacterized protein LOC105332974 [Crassostrea gigas]
Unigene0004485	521	23.0183	3.53888	-2.70142	0.0135962	Down	0.00236358	NA	NA	NA	NA	gi|919010126|ref|XP_013389505.1|//PREDICTED: uncharacterized protein LOC106158161, partial [Lingula anatina]
Unigene0028860	541	989.065	2436.53	1.30069	0.000256556	Up	1.64871e-05	NA	NA	NA	NA	gi|762136018|ref|XP_011451269.1|//PREDICTED: protein PLANT CADMIUM RESISTANCE 3-like [Crassostrea gigas]
Unigene0000067	3480	103.824	28.174	-1.8817	0.0107675	Down	0.00173538	NA	NA	NA	K06820//plexin A;K06821//plexin B	gi|762167891|ref|XP_011422291.1|//PREDICTED: plexin-A2-like [Crassostrea gigas]
Unigene0005130	1710	883.507	2128.15	1.26829	4.6344e-05	Up	2.03275e-06	NA	GO:0008270//zinc ion binding	NA	K17987//next to BRCA1 gene 1 protein	gi|762158551|ref|XP_011417457.1|//PREDICTED: next to BRCA1 gene 1 protein-like isoform X2 [Crassostrea gigas]
Unigene0028203	570	64.4566	27.9711	-1.20439	0.0374467	Down	0.00881646	NA	GO:0015928//fucosidase activity	GO:0019318//hexose metabolic process	K01206//alpha-L-fucosidase [EC:3.2.1.51]	gi|762158905|ref|XP_011417649.1|//PREDICTED: alpha-L-fucosidase-like [Crassostrea gigas]
Unigene0006553	641	316.781	1759.28	2.47343	6.74671e-10	Up	4.25823e-12	NA	NA	NA	NA	NA
Unigene0023377	929	522.919	2167.48	2.05136	0.000182541	Up	1.08171e-05	NA	NA	NA	K12042//troponin C, skeletal muscle;K02183//calmodulin;K10840//centrin-2	gi|405970994|gb|EKC35854.1|//Calcyphosin-like protein [Crassostrea gigas]
Unigene0008057	3613	39.2971	161.992	2.04342	1.82248e-05	Up	6.55304e-07	NA	NA	NA	K12567//titin [EC:2.7.11.1]	gi|762133832|ref|XP_011450130.1|//PREDICTED: twitchin-like [Crassostrea gigas]
Unigene0010616	734	335.408	158.121	-1.08489	0.0151849	Down	0.00272951	NA	NA	NA	NA	gi|762115996|ref|XP_011440818.1|//PREDICTED: nmrA-like family domain-containing protein 1 isoform X5 [Crassostrea gigas]
Unigene0021588	1108	32.3484	6.64049	-2.28433	0.00646374	Down	0.00091256	NA	NA	NA	K10436//microtubule-associated protein, RP/EB family	gi|405954434|gb|EKC21876.1|//Microtubule-associated protein RP/EB family member 3 [Crassostrea gigas]
Unigene0012845	459	21.4132	61.7697	1.5284	0.0467989	Up	0.0117613	NA	NA	NA	NA	NA
Unigene0033106	380	83.3671	199.352	1.25777	0.000616643	Up	4.81109e-05	NA	NA	NA	NA	NA
Unigene0032139	1445	280.538	77.9139	-1.84825	2.52495e-08	Down	2.58362e-10	NA	NA	NA	NA	NA
Unigene0029147	526	2042.33	4263.55	1.06184	0.00203108	Up	0.00021113	GO:0043231//intracellular membrane-bounded organelle;GO:0031090//organelle membrane;GO:0044425//membrane part;GO:0044444//cytoplasmic part;GO:0044446//intracellular organelle part	GO:0016765//transferase activity, transferring alkyl or aryl (other than methyl) groups;GO:0004601//peroxidase activity;GO:0005488//binding	GO:0006982//response to lipid hydroperoxide;GO:0044237//cellular metabolic process;GO:0044710//single-organism metabolic process	K00799//glutathione S-transferase [EC:2.5.1.18]	gi|762151797|ref|XP_011413892.1|//PREDICTED: microsomal glutathione S-transferase 1-like [Crassostrea gigas]
Unigene0025741	738	51.536	179.54	1.80066	0.000827645	Up	6.90958e-05	NA	NA	NA	K09408//forkhead box protein O3	gi|405957436|gb|EKC23646.1|//Forkhead box protein O [Crassostrea gigas]
Unigene0026061	715	40.0594	8.83575	-2.18072	0.000812316	Down	6.76088e-05	NA	NA	NA	K15261//poly [ADP-ribose] polymerase 10/14/15 [EC:2.4.2.30]	gi|762100766|ref|XP_011432843.1|//PREDICTED: poly [ADP-ribose] polymerase 14-like isoform X1 [Crassostrea gigas]
Unigene0005181	1891	112.715	298.622	1.40564	2.04427e-05	Up	7.6112e-07	NA	NA	NA	NA	gi|405966353|gb|EKC31648.1|//Putative RNA-directed DNA polymerase from transposon BS [Crassostrea gigas]
Unigene0022823	984	34.7306	4.3204	-3.00697	0.00020006	Down	1.21167e-05	NA	NA	GO:0016192//vesicle-mediated transport	K20291//conserved oligomeric Golgi complex subunit 4	gi|762135301|ref|XP_011450898.1|//PREDICTED: conserved oligomeric Golgi complex subunit 4-like [Crassostrea gigas]
Unigene0027087	647	87.6782	33.2438	-1.39913	0.00771725	Down	0.00113676	NA	NA	NA	NA	NA
Unigene0031037	374	787.498	2810.71	1.83558	5.04894e-09	Up	4.34546e-11	NA	GO:0004613//phosphoenolpyruvate carboxykinase (GTP) activity;GO:0000166//nucleotide binding;GO:0016301//kinase activity;GO:0005525//GTP binding;GO:0004611//phosphoenolpyruvate carboxykinase activity;GO:0016772//transferase activity, transferring phosphorus-containing groups;GO:0032550//purine ribonucleoside binding	GO:0006006//glucose metabolic process;GO:0016310//phosphorylation;GO:0006094//gluconeogenesis;GO:0006796//phosphate-containing compound metabolic process	K01596//phosphoenolpyruvate carboxykinase (GTP) [EC:4.1.1.32]	gi|405978440|gb|EKC42829.1|//Phosphoenolpyruvate carboxykinase [GTP] [Crassostrea gigas]
Unigene0001692	562	41.613	86.2103	1.05082	0.0489985	Up	0.012528	NA	NA	NA	NA	NA
Unigene0020630	1225	210.706	516.684	1.29405	0.000126029	Up	6.84157e-06	NA	NA	NA	NA	NA
Unigene0023235	942	37.1517	11.8708	-1.64601	0.0414782	Down	0.0100817	NA	NA	NA	K04570//Bcl-2-like 1 (apoptosis regulator Bcl-X);K02161//apoptosis regulator Bcl-2	gi|762131682|ref|XP_011449013.1|//PREDICTED: bcl-2-like protein 1 [Crassostrea gigas]
Unigene0031188	227	23.9043	66.3534	1.4729	0.00582783	Up	0.000799374	NA	NA	NA	NA	NA
Unigene0027916	597	53.0646	159.455	1.58733	0.000837879	Up	7.01103e-05	NA	NA	NA	NA	NA
Unigene0016100	2232	4.04192	20.55	2.34603	0.0238361	Up	0.00492968	NA	NA	NA	NA	gi|762080366|ref|XP_011416580.1|//PREDICTED: uncharacterized protein LOC105320360 [Crassostrea gigas]
Unigene0026656	670	93.4921	260.245	1.47695	0.0207857	Up	0.004104	NA	NA	NA	NA	NA
Unigene0027300	634	551.669	1814.47	1.71767	3.59532e-08	Up	3.86224e-10	GO:0031090//organelle membrane	GO:0016765//transferase activity, transferring alkyl or aryl (other than methyl) groups;GO:0016846//carbon-sulfur lyase activity	GO:0006749//glutathione metabolic process;GO:0006636//unsaturated fatty acid biosynthetic process	K00799//glutathione S-transferase [EC:2.5.1.18]	gi|405957384|gb|EKC23598.1|//Microsomal glutathione S-transferase 2 [Crassostrea gigas]
Unigene0024984	793	57.5116	125.798	1.12919	0.0108164	Up	0.00174463	NA	NA	NA	NA	NA
Unigene0009958	808	37.928	83.4734	1.13805	0.0486534	Up	0.0124181	NA	NA	NA	NA	NA
Unigene0029570	496	4.81561	50.3849	3.3872	1.50048e-06	Up	3.13766e-08	NA	NA	NA	NA	gi|405966921|gb|EKC32148.1|//hypothetical protein CGI_10022179 [Crassostrea gigas]
Unigene0004803	714	28.1333	102.477	1.86495	0.00384862	Up	0.000471953	NA	NA	NA	NA	gi|762146528|ref|XP_011456564.1|//PREDICTED: uncharacterized protein LOC105348715 [Crassostrea gigas]
Unigene0022954	953	30.576	10.8565	-1.49384	0.0372504	Down	0.00876037	NA	NA	NA	NA	gi|405952976|gb|EKC20718.1|//NFX1-type zinc finger-containing protein 1 [Crassostrea gigas]
Unigene0001451	1050	84.8164	204.34	1.26856	0.0071114	Up	0.0010278	NA	NA	NA	NA	gi|762168478|ref|XP_011422616.1|//PREDICTED: nucleolar and coiled-body phosphoprotein 1-like isoform X3 [Crassostrea gigas]
Unigene0026232	705	48.3049	118.216	1.29119	0.0153596	Up	0.00277154	NA	NA	NA	NA	NA
Unigene0006460	2952	277.397	103.915	-1.41655	0.00018633	Down	1.1101e-05	NA	NA	NA	K04978//transient receptor potential cation channel subfamily M member 3	gi|762111412|ref|XP_011438422.1|//PREDICTED: transient receptor potential cation channel subfamily M member 2-like isoform X2 [Crassostrea gigas]
Unigene0009109	296	27.1045	126.084	2.21778	7.75128e-05	Up	3.83722e-06	NA	NA	NA	NA	NA
Unigene0013562	6483	710.927	4767.99	2.74561	1.78132e-10	Up	9.48265e-13	GO:0005634//nucleus	GO:0003677//DNA binding;GO:0008168//methyltransferase activity;GO:0016706//oxidoreductase activity, acting on paired donors, with incorporation or reduction of molecular oxygen, 2-oxoglutarate as one donor, and incorporation of one atom each of oxygen into both donors;GO:0008270//zinc ion binding	GO:0055114//oxidation-reduction process;GO:0032259//methylation	K11446//histone demethylase JARID1 [EC:1.14.11.-]	gi|762128709|ref|XP_011447461.1|//PREDICTED: lysine-specific demethylase 5A-like isoform X2 [Crassostrea gigas]
Unigene0025245	774	50985	105704	1.05188	0.000498302	Up	3.72711e-05	GO:0005623//cell	GO:0005506//iron ion binding;GO:0004322//ferroxidase activity;GO:0008199//ferric iron binding;GO:0003824//catalytic activity	GO:0006879//cellular iron ion homeostasis;GO:0000041//transition metal ion transport;GO:0006875//cellular metal ion homeostasis;GO:0006826//iron ion transport;GO:0044710//single-organism metabolic process;GO:0055114//oxidation-reduction process	K00522//ferritin heavy chain [EC:1.16.3.2]	gi|255660668|gb|ACU25551.1|//ferritin [Crassostrea ariakensis]
Unigene0031984	224	130.461	48.6488	-1.42314	0.014983	Down	0.00268558	NA	NA	NA	NA	gi|762109154|ref|XP_011437227.1|//PREDICTED: coiled-coil domain-containing protein 169-like isoform X11 [Crassostrea gigas]
Unigene0006693	582	80.8394	21.6412	-1.90128	0.000777803	Down	6.40669e-05	NA	NA	NA	K00972//UDP-N-acetylglucosamine/UDP-N-acetylgalactosamine diphosphorylase [EC:2.7.7.23 2.7.7.83]	gi|762098429|ref|XP_011431607.1|//PREDICTED: UDP-N-acetylhexosamine pyrophosphorylase-like isoform X3 [Crassostrea gigas]
Unigene0005356	1315	28.3551	7.97013	-1.83094	0.0205374	Down	0.00404319	NA	NA	NA	K06776//receptor-type tyrosine-protein phosphatase kappa [EC:3.1.3.48];K13297//receptor-type tyrosine-protein phosphatase T [EC:3.1.3.48]	gi|405960925|gb|EKC26795.1|//Multiple epidermal growth factor-like domains 10 [Crassostrea gigas]
Unigene0005121	1125	259.993	873.647	1.74858	0.000264437	Up	1.70442e-05	NA	NA	NA	K06491//neural cell adhesion molecule	gi|762085332|ref|XP_011424976.1|//PREDICTED: neural cell adhesion molecule 2-like isoform X7 [Crassostrea gigas]
Unigene0015632	2456	6.92196	1.32448	-2.38576	0.0413967	Down	0.0100579	NA	NA	NA	K10352//myosin heavy chain;K12337//inositol 1,4,5-triphosphate receptor-associated cGMP kinase substrate;K16808//nuclear mitotic apparatus protein 1	gi|762108246|ref|XP_011436745.1|//PREDICTED: restin homolog [Crassostrea gigas]
Unigene0022553	1004	49.0098	123.737	1.33613	0.0203042	Up	0.00398304	NA	NA	NA	NA	gi|762089109|ref|XP_011426892.1|//PREDICTED: polycystic kidney disease 2-like 1 protein isoform X2 [Crassostrea gigas]
Unigene0001270	1817	197.73	69.8126	-1.50197	0.00158787	Down	0.00015453	NA	NA	NA	K10388//plectin	gi|762077318|ref|XP_011450191.1|//PREDICTED: coiled-coil domain-containing protein 158-like [Crassostrea gigas]
Unigene0022614	1004	772.842	1710.82	1.14644	0.007794	Up	0.00115204	NA	NA	NA	K07925//Ras-related protein Rab-39B;K07876//Ras-related protein Rab-35	gi|405978144|gb|EKC42555.1|//Ras-like GTP-binding protein RYL1 [Crassostrea gigas]
Unigene0022511	1015	124.296	327.928	1.39959	0.00111951	Up	0.0001001	NA	NA	NA	NA	NA
Unigene0002309	1646	89.6835	19.182	-2.22509	0.00106214	Down	9.38861e-05	NA	NA	NA	NA	gi|762126007|ref|XP_011446046.1|//PREDICTED: ceramide phosphoethanolamine synthase-like isoform X2 [Crassostrea gigas]
Unigene0032781	568	350.229	123.049	-1.50907	0.00478788	Down	0.000623457	GO:0016021//integral component of membrane	GO:0016757//transferase activity, transferring glycosyl groups	NA	K00720//ceramide glucosyltransferase [EC:2.4.1.80]	gi|762102251|ref|XP_011433617.1|//PREDICTED: ceramide glucosyltransferase-like [Crassostrea gigas]
Unigene0022010	1062	44.756	3.99382	-3.48624	4.05741e-06	Down	1.03728e-07	NA	NA	NA	NA	NA
Unigene0019089	1451	199.561	460.589	1.20665	0.000837879	Up	7.01097e-05	NA	NA	NA	NA	NA
Unigene0028990	530	20.4759	5.31347	-1.9462	0.0324169	Down	0.00730799	NA	NA	NA	NA	gi|762113660|ref|XP_011439593.1|//PREDICTED: extended synaptotagmin-1-like isoform X3 [Crassostrea gigas]
Unigene0011110	1445	97.7466	196.05	1.0041	0.0210566	Up	0.00418098	NA	NA	NA	NA	NA
Unigene0007277	526	99.1373	328.077	1.72653	0.00309477	Up	0.000359681	NA	NA	NA	NA	NA
Unigene0000426	319	57.8988	291.462	2.3317	3.93132e-07	Up	6.37864e-09	NA	NA	NA	NA	NA
Unigene0032923	980	92.9708	28.221	-1.72001	0.0172146	Down	0.00322661	NA	NA	NA	K20125//F-BAR and double SH3 domains protein;K10482//BTB/POZ domain-containing protein 10	gi|762157809|ref|XP_011417068.1|//PREDICTED: BTB/POZ domain-containing protein 10-like [Crassostrea gigas]
Unigene0008257	1771	355.126	741.392	1.0619	0.00100635	Up	8.79604e-05	NA	NA	NA	K13836;K18080//tensin;K00106//xanthine dehydrogenase/oxidase [EC:1.17.1.4 1.17.3.2]	gi|762148826|ref|XP_011412344.1|//PREDICTED: uncharacterized protein LOC105317396 isoform X3 [Crassostrea gigas]
Unigene0020846	1189	3275.51	18881.6	2.52719	3.93701e-08	Up	4.31714e-10	NA	NA	NA	NA	NA
Unigene0016504	2081	80.54	29.2132	-1.46308	0.0176909	Down	0.00333703	NA	NA	NA	K16795//platelet-activating factor acetylhydrolase IB subunit beta/gamma [EC:3.1.1.47]	gi|762164113|ref|XP_011420361.1|//PREDICTED: platelet-activating factor acetylhydrolase IB subunit beta-like [Crassostrea gigas]
Unigene0024552	829	75.2367	310.649	2.04578	0.00144353	Up	0.000136664	NA	GO:0016787//hydrolase activity;GO:0000166//nucleotide binding	NA	K12835//ATP-dependent RNA helicase DDX42 [EC:3.6.4.13]	gi|405969088|gb|EKC34097.1|//ATP-dependent RNA helicase DDX42 [Crassostrea gigas]
Unigene0006402	5369	974.029	2505.06	1.36281	0.0022893	Up	0.000246144	NA	NA	NA	K13100//pre-mRNA-splicing factor CWC22;K13170//splicing factor, arginine/serine-rich 18;K09566//peptidyl-prolyl isomerase G (cyclophilin G) [EC:5.2.1.8];K13165//splicing factor, arginine/serine-rich 12	gi|762131867|ref|XP_011449112.1|//PREDICTED: protein PRRC2C-like [Crassostrea gigas]
Unigene0021068	1172	114.473	48.1099	-1.2506	0.0167154	Down	0.00308881	NA	GO:0016874//ligase activity	NA	K10585//ubiquitin-conjugating enzyme E2 Z [EC:2.3.2.23]	gi|405951021|gb|EKC18969.1|//Ubiquitin-conjugating enzyme E2 Z [Crassostrea gigas]
Unigene0018000	1671	66.4367	183.689	1.46722	0.0047884	Up	0.000623983	NA	NA	NA	NA	gi|762081958|ref|XP_011422886.1|//PREDICTED: uncharacterized protein LOC105325154 [Crassostrea gigas]
Unigene0030732	581	384.354	109.879	-1.80652	1.34965e-07	Down	1.78972e-09	NA	NA	NA	K08834//myosin III [EC:2.7.11.1]	gi|762131747|ref|XP_011449047.1|//PREDICTED: doublecortin domain-containing protein 2-like isoform X25 [Crassostrea gigas]
Unigene0019862	1330	276.477	82.4635	-1.74533	0.000602281	Down	4.67295e-05	NA	NA	NA	K05141//tumor necrosis factor receptor superfamily member 1B;K02583//nerve growth factor receptor (TNFR superfamily member 16)	gi|762070796|ref|XP_011423120.1|//PREDICTED: mucin-5AC-like [Crassostrea gigas]
Unigene0010036	1105	129.283	47.5445	-1.44318	0.00307672	Down	0.000357092	NA	NA	NA	K09553//stress-induced-phosphoprotein 1	gi|405950779|gb|EKC18743.1|//Stress-induced-phosphoprotein 1 [Crassostrea gigas]
Unigene0029078	524	11.2186	45.691	2.02602	0.00405714	Up	0.000506318	NA	NA	NA	NA	NA
Unigene0005659	340	14.45	83.8591	2.5369	1.15389e-05	Up	3.80326e-07	NA	NA	NA	NA	NA
Unigene0000027	545	14.3329	2.86787	-2.32128	0.034128	Down	0.00781862	NA	NA	NA	NA	gi|762077623|ref|XP_011451688.1|//PREDICTED: uncharacterized protein LOC105345281 [Crassostrea gigas]
Unigene0010337	1106	1849.03	3900.77	1.07699	0.0011433	Up	0.000102555	NA	NA	GO:0006950//response to stress	NA	gi|762070426|ref|XP_011448812.1|//PREDICTED: universal stress protein A-like protein [Crassostrea gigas]
Unigene0026086	715	114.576	30.1479	-1.92617	0.036796	Down	0.00862222	NA	NA	NA	K17495//CUB and sushi domain-containing protein;K02599//Notch 1	gi|762137119|ref|XP_011451848.1|//PREDICTED: sushi, von Willebrand factor type A, EGF and pentraxin domain-containing protein 1-like [Crassostrea gigas]
Unigene0016307	2148	505.886	1522.19	1.58927	4.59477e-05	Up	2.01244e-06	GO:0043231//intracellular membrane-bounded organelle	NA	NA	K12829//splicing factor 3B subunit 2	gi|405952872|gb|EKC20631.1|//Splicing factor 3B subunit 2 [Crassostrea gigas]
Unigene0003843	290	88.3266	342.119	1.95358	4.46143e-06	Up	1.16474e-07	NA	NA	NA	NA	NA
Unigene0016524	2072	58.1502	20.973	-1.47125	0.0249113	Down	0.00521953	NA	NA	NA	K17603//zinc finger FYVE domain-containing protein 1	gi|762130034|ref|XP_011448147.1|//PREDICTED: zinc finger FYVE domain-containing protein 1-like [Crassostrea gigas]
Unigene0017599	1759	274.235	585.405	1.09402	0.0110738	Up	0.00180168	NA	NA	NA	NA	gi|405967358|gb|EKC32530.1|//hypothetical protein CGI_10012710 [Crassostrea gigas]
Unigene0002445	804	143.784	59.3454	-1.2767	0.0194345	Down	0.00376721	NA	NA	GO:0007165//signal transduction	K04729//myeloid differentiation primary response protein MyD88	gi|765826367|ref|NP_001292286.1|//myeloid differentiation primary response protein MyD88-like [Crassostrea gigas]
Unigene0023489	921	140.972	48.5739	-1.53715	0.00220652	Down	0.000235064	NA	NA	NA	K04148//dopamine D1-like receptor	gi|405968773|gb|EKC33807.1|//Dopamine receptor 1 [Crassostrea gigas]
Unigene0012242	292	23.3599	187.152	3.0021	5.04754e-09	Up	4.32816e-11	NA	NA	NA	NA	gi|762091290|ref|XP_011428038.1|//PREDICTED: ADAM family mig-17-like [Crassostrea gigas]
Unigene0032017	409	24.2749	78.6594	1.69615	0.00326956	Up	0.000388332	NA	NA	NA	NA	NA
Unigene0014866	2931	736.881	2189.06	1.57081	0.000589691	Up	4.55459e-05	NA	NA	NA	NA	gi|762090936|ref|XP_011427856.1|//PREDICTED: selenoprotein P-like [Crassostrea gigas]
Unigene0029793	485	569.65	273.992	-1.05594	0.00732185	Down	0.00106498	NA	NA	NA	NA	NA
Unigene0021947	1067	60.761	125.328	1.04449	0.0332595	Up	0.00756134	NA	NA	NA	K13157//U11/U12 small nuclear ribonucleoprotein 65 kDa protein	gi|762115691|ref|XP_011440658.1|//PREDICTED: RNA-binding protein 41-like [Crassostrea gigas]
Unigene0017662	1752	310.976	143.811	-1.11262	0.010996	Down	0.00178342	NA	NA	NA	K20290//conserved oligomeric Golgi complex subunit 3	gi|762155773|ref|XP_011415996.1|//PREDICTED: conserved oligomeric Golgi complex subunit 3-like [Crassostrea gigas]
Unigene0020437	1248	23.109	6.01012	-1.94299	0.0244613	Down	0.00510107	NA	NA	NA	NA	gi|762121595|ref|XP_011443732.1|//PREDICTED: uncharacterized protein LOC105339726 [Crassostrea gigas]
Unigene0031701	777	1059.05	420.762	-1.33169	0.000741145	Down	6.00675e-05	NA	NA	NA	K11997//tripartite motif-containing protein 2/3;K12035//tripartite motif-containing protein 71 [EC:2.3.2.27]	gi|405972902|gb|EKC37648.1|//Tripartite motif-containing protein 2 [Crassostrea gigas]
Unigene0008713	2244	102.305	29.8969	-1.77481	0.000181189	Down	1.06966e-05	NA	NA	NA	K16070//disintegrin and metalloproteinase domain-containing protein 32 [EC:3.4.24.-]	gi|405965087|gb|EKC30510.1|//hypothetical protein CGI_10004751 [Crassostrea gigas]
Unigene0004986	1543	4.93272	21.0711	2.09481	0.00918714	Up	0.0014183	NA	NA	NA	NA	NA
Unigene0003944	1112	30.7969	96.0766	1.6414	0.0441822	Up	0.0109332	NA	NA	NA	NA	NA
Unigene0018438	1577	35.6153	8.08194	-2.13973	0.00465652	Down	0.000602048	NA	NA	NA	NA	gi|762115754|ref|XP_011440689.1|//PREDICTED: uncharacterized protein LOC105337595 [Crassostrea gigas]
Unigene0001057	709	14.0638	2.94377	-2.25625	0.0230853	Down	0.00472066	NA	NA	NA	NA	gi|762150557|ref|XP_011413236.1|//PREDICTED: NACHT and WD repeat domain-containing protein 2-like [Crassostrea gigas]
Unigene0002626	847	282.835	114.617	-1.30314	0.00595808	Down	0.000821418	NA	NA	NA	K19995//secretory carrier-associated membrane protein	gi|762075459|ref|XP_011442262.1|//PREDICTED: secretory carrier-associated membrane protein 1-like isoform X6 [Crassostrea gigas]
Unigene0001207	405	16.8913	3.6328	-2.21713	0.013188	Down	0.00227052	NA	NA	NA	K19599//cytokine receptor domeless	gi|405976118|gb|EKC40638.1|//hypothetical protein CGI_10021883 [Crassostrea gigas]
Unigene0030960	314	48.6521	99.4016	1.03077	0.0341636	Up	0.00783113	NA	NA	NA	NA	gi|762129019|ref|XP_011447626.1|//PREDICTED: AT-rich interactive domain-containing protein 4B-like [Crassostrea gigas]
Unigene0026676	658	106.887	39.7927	-1.42551	0.0440273	Down	0.0108795	NA	NA	NA	K06776//receptor-type tyrosine-protein phosphatase kappa [EC:3.1.3.48];K18032//receptor-type tyrosine-protein phosphatase A [EC:3.1.3.48]	gi|762107910|ref|XP_011436572.1|//PREDICTED: receptor-type tyrosine-protein phosphatase T-like [Crassostrea gigas]
Unigene0025068	787	34.1389	7.90861	-2.10992	0.0125589	Down	0.00212457	NA	NA	NA	K17592//sacsin	gi|405955306|gb|EKC22471.1|//Sacsin [Crassostrea gigas]
Unigene0017580	1770	69.294	32.2516	-1.10336	0.0407056	Down	0.00983362	NA	NA	NA	K17868//diphthine methyl ester acylhydrolase [EC:3.1.1.97]	gi|405959668|gb|EKC25680.1|//Uncharacterized protein C19orf47 [Crassostrea gigas]
Unigene0017333	1828	171.484	520.96	1.6031	2.33527e-08	Up	2.35232e-10	NA	GO:0005515//protein binding	GO:0016043//cellular component organization	K05745//diaphanous 3	gi|762112190|ref|XP_011438826.1|//PREDICTED: inverted formin-2-like [Crassostrea gigas]
Unigene0029277	519	58.5469	630.241	3.42824	1.58485e-14	Up	2.47546e-17	NA	NA	NA	K09188//histone-lysine N-methyltransferase MLL3 [EC:2.1.1.43]	gi|762072616|ref|XP_011431241.1|//PREDICTED: histone-lysine N-methyltransferase 2C-like isoform X9 [Crassostrea gigas]
Unigene0030837	463	48.2796	12.1475	-1.99075	0.00939315	Down	0.00145908	NA	NA	NA	NA	NA
Unigene0009847	959	342.564	78.7527	-2.12097	1.6966e-05	Down	5.94361e-07	NA	NA	NA	NA	gi|762093077|ref|XP_011428984.1|//PREDICTED: ELKS/Rab6-interacting/CAST family member 1-like isoform X5 [Crassostrea gigas]
Unigene0020780	1207	127.143	650.356	2.35477	5.85487e-10	Up	3.58336e-12	GO:0031011//Ino80 complex	GO:0003677//DNA binding;GO:0005524//ATP binding;GO:0017111//nucleoside-triphosphatase activity;GO:0032550//purine ribonucleoside binding;GO:0003676//nucleic acid binding;GO:0016887//ATPase activity	GO:0006338//chromatin remodeling;GO:0006281//DNA repair;GO:0006351//transcription, DNA-templated	K11665//DNA helicase INO80 [EC:3.6.4.12]	gi|762129065|ref|XP_011447651.1|//PREDICTED: DNA helicase INO80-like isoform X2 [Crassostrea gigas]
Unigene0030518	355	58.1851	199.966	1.78103	0.000141543	Up	7.87778e-06	NA	NA	NA	NA	NA
Unigene0007825	974	25.6583	221.225	3.10802	9.98857e-06	Up	3.16982e-07	NA	NA	NA	NA	gi|762132530|ref|XP_011449452.1|//PREDICTED: uncharacterized protein LOC105343697 [Crassostrea gigas]
Unigene0016530	2069	213.855	64.2923	-1.73392	0.0117966	Down	0.00196215	NA	NA	NA	K01113//alkaline phosphatase D [EC:3.1.3.1]	gi|405964538|gb|EKC30011.1|//Iron/zinc purple acid phosphatase-like protein [Crassostrea gigas]
Unigene0028826	544	22.31	6.45428	-1.78936	0.0493908	Down	0.0126661	NA	NA	NA	NA	gi|762131288|ref|XP_011448806.1|//PREDICTED: zinc finger protein 449-like [Crassostrea gigas]
Unigene0023819	891	110.781	29.5861	-1.90472	0.00359611	Down	0.00043411	NA	NA	NA	NA	gi|762137075|ref|XP_011451827.1|//PREDICTED: uncharacterized protein LOC105345395 isoform X2 [Crassostrea gigas]
Unigene0029662	491	31.7866	8.8814	-1.83956	0.00864961	Down	0.00131491	NA	GO:0000166//nucleotide binding;GO:0003676//nucleic acid binding	NA	K09537//DnaJ homolog subfamily C member 17	gi|762099756|ref|XP_011432312.1|//PREDICTED: dnaJ homolog subfamily C member 17-like [Crassostrea gigas]
Unigene0016426	2110	187.078	93.3525	-1.00288	0.00263637	Down	0.000294807	NA	GO:0097159//organic cyclic compound binding;GO:1901363//heterocyclic compound binding;GO:0019948//SUMO activating enzyme activity;GO:0003824//catalytic activity;GO:0036094//small molecule binding	GO:0016925//protein sumoylation	K10685//ubiquitin-like 1-activating enzyme E1 B [EC:6.2.1.45]	gi|405957981|gb|EKC24155.1|//SUMO-activating enzyme subunit 2 [Crassostrea gigas]
Unigene0003040	4960	638.73	1347.62	1.07713	0.000320853	Up	2.1468e-05	NA	GO:0016740//transferase activity	NA	K08789//microtubule-associated serine/threonine kinase [EC:2.7.11.1]	gi|762153735|ref|XP_011414913.1|//PREDICTED: microtubule-associated serine/threonine-protein kinase 3-like isoform X2 [Crassostrea gigas]
Unigene0032852	1274	40.972	15.3028	-1.42084	0.0262206	Down	0.00556156	GO:0043231//intracellular membrane-bounded organelle	GO:0046914//transition metal ion binding;GO:0004519//endonuclease activity	GO:0016074//snoRNA metabolic process	K14648//poly(U)-specific endoribonuclease [EC:3.1.-.-]	gi|405964707|gb|EKC30160.1|//Poly(U)-specific endoribonuclease-A [Crassostrea gigas]
Unigene0023305	937	21.5037	5.88896	-1.8685	0.0257902	Down	0.00545549	NA	GO:0016740//transferase activity	NA	K00923//phosphatidylinositol-4-phosphate 3-kinase [EC:2.7.1.154]	gi|762122459|ref|XP_011444180.1|//PREDICTED: phosphatidylinositol 4-phosphate 3-kinase C2 domain-containing subunit alpha-like [Crassostrea gigas]
Unigene0008097	268	2.10368	41.2969	4.29505	1.3455e-06	Up	2.74496e-08	NA	NA	NA	NA	NA
Unigene0021960	1070	62.2251	165.284	1.40938	0.000123981	Up	6.71067e-06	NA	NA	NA	NA	NA
Unigene0017735	1735	12.8409	43.4492	1.75858	0.0231897	Up	0.00475384	NA	NA	NA	NA	gi|762130782|ref|XP_011448536.1|//PREDICTED: uncharacterized protein LOC105343066 [Crassostrea gigas]
Unigene0005157	2155	338.569	157.471	-1.10436	0.000555655	Down	4.24566e-05	NA	NA	NA	K16754//coiled-coil domain-containing protein 41	gi|762087835|ref|XP_011426220.1|//PREDICTED: centrosomal protein of 83 kDa-like isoform X3 [Crassostrea gigas]
Unigene0028435	567	4.56803	60.9967	3.73909	5.07463e-09	Up	4.38374e-11	NA	NA	NA	NA	gi|156373131|ref|XP_001629387.1|//predicted protein [Nematostella vectensis]
Unigene0021310	1141	48.8943	14.9297	-1.71148	0.0130052	Down	0.00222869	NA	NA	NA	K08798//MAP/microtubule affinity-regulating kinase [EC:2.7.11.1]	NA
Unigene0017699	1734	238.177	683.278	1.52044	1.1603e-05	Up	3.8318e-07	NA	GO:0046872//metal ion binding;GO:0016788//hydrolase activity, acting on ester bonds	NA	K14074//pancreatic lipase-related protein 1 [EC:3.1.1.3];K14073//pancreatic triacylglycerol lipase [EC:3.1.1.3]	gi|762112318|ref|XP_011438893.1|//PREDICTED: inactive pancreatic lipase-related protein 1-like [Crassostrea gigas]
Unigene0003088	1413	133.484	38.7962	-1.78268	0.000606935	Down	4.71487e-05	NA	NA	NA	K17341//hemicentin;K06766//neogenin	gi|762111110|ref|XP_011438263.1|//PREDICTED: protein turtle homolog B-like isoform X3 [Crassostrea gigas]
Unigene0012506	537	49.2765	9.73854	-2.33912	0.000806685	Down	6.69602e-05	NA	NA	NA	K02599//Notch 1	gi|762141282|ref|XP_011453826.1|//PREDICTED: uncharacterized protein LOC105346803 [Crassostrea gigas]
Unigene0009500	290	206.456	533.096	1.36856	0.0196797	Up	0.0038229	NA	GO:0008237//metallopeptidase activity;GO:0008238//exopeptidase activity;GO:0034701//tripeptidase activity;GO:0016805//dipeptidase activity	GO:0006508//proteolysis;GO:0019538//protein metabolic process	K08660//cytosolic nonspecific dipeptidase [EC:3.4.13.18]	gi|762128030|ref|XP_011447108.1|//PREDICTED: cytosolic non-specific dipeptidase-like [Crassostrea gigas]
Unigene0014979	2850	197.886	67.6508	-1.54849	0.000318198	Down	2.12497e-05	NA	NA	NA	K04699//suppressor of cytokine signaling 6/7	gi|762078770|ref|XP_011455753.1|//PREDICTED: uncharacterized protein LOC105348134 isoform X1 [Crassostrea gigas]
Unigene0025131	783	45.9763	15.931	-1.52905	0.0382467	Down	0.00905724	NA	NA	NA	NA	gi|762090776|ref|XP_011427771.1|//PREDICTED: uncharacterized protein LOC105328543 [Crassostrea gigas]
Unigene0021529	1120	65.9116	21.0606	-1.64599	0.0197689	Down	0.00384464	NA	NA	NA	NA	NA
Unigene0026648	677	38.448	164.237	2.0948	1.15877e-06	Up	2.30696e-08	NA	NA	NA	K19937//Rab3 GTPase-activating protein non-catalytic subunit	gi|762076456|ref|XP_011445584.1|//PREDICTED: rab3 GTPase-activating protein non-catalytic subunit-like isoform X1 [Crassostrea gigas]
Unigene0006413	579	102.884	617.029	2.58431	2.45183e-09	Up	1.88356e-11	NA	NA	NA	NA	NA
Unigene0032728	2470	665.34	5986.12	3.16946	1.95453e-10	Up	1.05916e-12	NA	NA	NA	NA	gi|405956260|gb|EKC22988.1|//hypothetical protein CGI_10001008 [Crassostrea gigas]
Unigene0007044	985	122.384	377.117	1.6236	0.00282097	Up	0.000321114	NA	NA	NA	NA	NA
Unigene0009511	434	28.8794	9.51973	-1.60105	0.0192626	Down	0.00372162	NA	NA	NA	K16857//thrombospondin 1	gi|762118790|ref|XP_011442286.1|//PREDICTED: uncharacterized protein LOC105338743 isoform X1 [Crassostrea gigas]
Unigene0005545	556	7.76063	28.5654	1.88002	0.0397403	Up	0.00951989	NA	NA	NA	NA	NA
Unigene0015072	2781	454.325	929.104	1.03212	0.000455989	Up	3.31842e-05	NA	NA	NA	K08018//Rap guanine nucleotide exchange factor 2	gi|762094092|ref|XP_011429520.1|//PREDICTED: rap guanine nucleotide exchange factor 2-like isoform X2 [Crassostrea gigas]
Unigene0016809	1986	374.907	758.452	1.01653	0.0134249	Up	0.00232372	NA	NA	NA	NA	gi|762151432|ref|XP_011413700.1|//PREDICTED: midasin-like [Crassostrea gigas]
Unigene0014552	3257	742.053	330.367	-1.16745	0.0159832	Down	0.00291377	NA	NA	NA	K16747//Bardet-Biedl syndrome 2 protein	gi|405976594|gb|EKC41095.1|//Bardet-Biedl syndrome 2-like protein [Crassostrea gigas]
Unigene0014533	3279	104.266	448.121	2.10363	1.78921e-05	Up	6.4113e-07	NA	NA	NA	K10408//dynein heavy chain, axonemal	gi|762133190|ref|XP_011449792.1|//PREDICTED: dynein beta chain, ciliary-like isoform X4 [Crassostrea gigas]
Unigene0022528	1013	10.06	72.2198	2.84376	0.000126978	Up	6.91741e-06	NA	NA	NA	NA	gi|762117108|ref|XP_011441404.1|//PREDICTED: uncharacterized protein LOC105338111 [Crassostrea gigas]
Unigene0027150	644	18.1498	66.0032	1.86258	0.00206962	Up	0.000216455	NA	NA	NA	NA	NA
Unigene0018622	1541	429.936	1092.33	1.34521	9.94186e-05	Up	5.14983e-06	NA	NA	NA	K19676//intraflagellar transport protein 172	gi|524902957|ref|XP_005107698.1|//PREDICTED: intraflagellar transport protein 172 homolog isoform X2 [Aplysia californica]
Unigene0026961	655	821.388	322.474	-1.34888	0.0455769	Down	0.0113859	NA	NA	NA	NA	gi|405976253|gb|EKC40766.1|//Phosphatidylinositol-glycan-specific phospholipase D [Crassostrea gigas]
Unigene0013322	446	27.848	92.1067	1.72573	0.000465087	Up	3.42362e-05	NA	NA	NA	K16913//proline-, glutamic acid- and leucine-rich protein 1	gi|762099953|ref|XP_011432418.1|//PREDICTED: proline-, glutamic acid- and leucine-rich protein 1-like [Crassostrea gigas]
Unigene0017501	1790	155.42	54.7556	-1.50509	0.00399401	Down	0.000496148	NA	NA	NA	K12654//transmembrane protein 173	gi|762102953|ref|XP_011433982.1|//PREDICTED: uncharacterized protein LOC105332933, partial [Crassostrea gigas]
Unigene0011895	305	9.18004	56.0538	2.61024	0.000162959	Up	9.36402e-06	NA	NA	NA	NA	NA
Unigene0016824	1975	142.788	55.3287	-1.36778	0.00569037	Down	0.000776347	NA	NA	NA	NA	gi|762089265|ref|XP_011426977.1|//PREDICTED: heat shock 70 kDa protein 12A-like [Crassostrea gigas]
Unigene0001195	212	70.3821	181.538	1.36699	0.0129914	Up	0.00222424	NA	NA	NA	NA	NA
Unigene0001964	1931	18.2457	62.4473	1.77508	0.0247285	Up	0.00517335	NA	NA	NA	NA	NA
Unigene0018758	1508	28.3507	121.987	2.10527	2.89794e-06	Up	6.94359e-08	NA	NA	NA	K07377//neurexin	gi|762089629|ref|XP_011427172.1|//PREDICTED: neurexin-2-like isoform X7 [Crassostrea gigas]
Unigene0021597	1107	184.594	742.983	2.00897	1.75062e-05	Up	6.18863e-07	NA	NA	NA	NA	NA
Unigene0010475	1101	27.56	149.829	2.44267	6.57053e-07	Up	1.18337e-08	NA	NA	NA	NA	NA
Unigene0011140	1513	89.3989	37.4108	-1.2568	0.00622607	Down	0.000869081	NA	NA	NA	K00976//fucose-1-phosphate guanylyltransferase [EC:2.7.7.30]	gi|762119525|ref|XP_011442675.1|//PREDICTED: fucose-1-phosphate guanylyltransferase-like [Crassostrea gigas]
Unigene0010059	1281	61.7143	12.8202	-2.26718	2.32427e-05	Down	8.82408e-07	NA	NA	NA	K09236//teashirt	gi|762093429|ref|XP_011429169.1|//PREDICTED: protein tiptop-like isoform X5 [Crassostrea gigas]
Unigene0009197	1493	94.1235	21.7582	-2.11299	0.000104686	Down	5.51611e-06	NA	NA	NA	NA	gi|762106214|ref|XP_011435692.1|//PREDICTED: protein FAM228B-like isoform X14 [Crassostrea gigas]
Unigene0026840	661	13.9576	36.1393	1.37252	0.0498832	Up	0.0128385	NA	NA	NA	NA	NA
Unigene0003531	4451	302.839	89.9569	-1.75124	0.000100168	Down	5.20779e-06	NA	NA	NA	K01530//phospholipid-translocating ATPase [EC:3.6.3.1]	gi|871259755|ref|XP_005107403.2|//PREDICTED: phospholipid-transporting ATPase ID-like [Aplysia californica]
Unigene0023490	921	10.4269	51.3354	2.29965	0.00369493	Up	0.000449295	NA	NA	NA	K07930//Ras-related protein Rab-43;K07904//Ras-related protein Rab-11A;K07874//Ras-related protein Rab-1A;K07883//Ras-related protein Rab-3C	gi|762126888|ref|XP_011446509.1|//PREDICTED: putative Ras-related protein RABA4e [Crassostrea gigas]
Unigene0000459	786	509.838	3841.21	2.91345	2.29631e-11	Up	9.36941e-14	NA	NA	NA	NA	gi|405977181|gb|EKC41644.1|//Scavenger receptor class F member 2 [Crassostrea gigas]
Unigene0011138	510	126.538	42.5464	-1.57246	0.0057922	Down	0.000793194	GO:0016020//membrane;GO:0016021//integral component of membrane;GO:0005789//endoplasmic reticulum membrane	NA	GO:0006810//transport	K20349//p24 family protein gamma-3	gi|762163188|ref|XP_011419882.1|//PREDICTED: transmembrane emp24 domain-containing protein 7-like isoform X1 [Crassostrea gigas]
Unigene0003798	1242	61.4642	147.009	1.25808	0.0149867	Up	0.00268672	NA	NA	NA	NA	NA
Unigene0024401	841	382.041	157.411	-1.27919	1.00215e-05	Down	3.19436e-07	NA	NA	NA	K20286//TATA element modulatory factor	gi|762152272|ref|XP_011414135.1|//PREDICTED: uncharacterized protein LOC105318619 [Crassostrea gigas]
Unigene0017554	1776	74.1648	185.289	1.32097	0.0057002	Up	0.000777869	GO:0005634//nucleus;GO:0005654//nucleoplasm	GO:0004721//phosphoprotein phosphatase activity	GO:0000165//MAPK cascade;GO:0006470//protein dephosphorylation;GO:0002756//MyD88-independent toll-like receptor signaling pathway;GO:0007166//cell surface receptor signaling pathway	K04459//dual specificity MAP kinase phosphatase [EC:3.1.3.16 3.1.3.48]	gi|762134563|ref|XP_011450510.1|//PREDICTED: dual specificity protein phosphatase 4-like [Crassostrea gigas]
Unigene0003665	2058	102.822	380.414	1.88743	4.61749e-10	Up	2.75245e-12	NA	NA	NA	K04962//ryanodine receptor 2	gi|762104046|ref|XP_011434551.1|//PREDICTED: ryanodine receptor 44F-like isoform X2 [Crassostrea gigas]
Unigene0031148	1155	35.7504	144.991	2.01993	5.6545e-05	Up	2.6143e-06	NA	NA	NA	NA	NA
Unigene0023892	883	162.432	45.2614	-1.84348	7.10094e-05	Down	3.42699e-06	NA	NA	NA	NA	NA
Unigene0026366	691	2.01223	37.6856	4.22715	4.2442e-05	Up	1.83589e-06	NA	NA	NA	NA	gi|762156581|ref|XP_011416424.1|//PREDICTED: uncharacterized protein LOC105320257 [Crassostrea gigas]
Unigene0000925	1450	97.6601	370.532	1.92376	1.59041e-06	Up	3.37134e-08	NA	NA	NA	NA	NA
Unigene0006110	1386	1843.47	799.907	-1.20452	0.00175638	Down	0.000176249	NA	GO:0005524//ATP binding;GO:0004386//helicase activity;GO:0003676//nucleic acid binding;GO:0042623//ATPase activity, coupled;GO:0032550//purine ribonucleoside binding	NA	K13178//ATP-dependent RNA helicase DDX17 [EC:3.6.4.13];K12823//ATP-dependent RNA helicase DDX5/DBP2 [EC:3.6.4.13]	gi|762073740|ref|XP_011435319.1|//PREDICTED: ATP-dependent RNA helicase dbp2-like [Crassostrea gigas]
Unigene0015714	2421	16.2453	60.9992	1.90877	0.00884035	Up	0.00135095	NA	NA	NA	K05209//glutamate receptor ionotropic, NMDA 2A;K05665//ATP-binding cassette, subfamily C (CFTR/MRP), member 1;K08029//homeobox protein Nkx-2.2;K05769//Rho guanine nucleotide exchange factor 4/29;K17601//WD repeat-containing protein 81	gi|762166442|ref|XP_011421530.1|//PREDICTED: uncharacterized protein K02A2.6-like [Crassostrea gigas]
Unigene0023580	913	253.651	854.012	1.75141	8.30028e-07	Up	1.56899e-08	NA	NA	NA	NA	NA
Unigene0032779	1259	180.895	491.965	1.44341	0.00480467	Up	0.000626869	NA	NA	NA	NA	NA
Unigene0026342	696	540.554	1451.52	1.42505	0.0112458	Up	0.00183786	NA	NA	NA	NA	gi|405945673|gb|EKC17431.1|//Natterin-1 [Crassostrea gigas]
Unigene0022995	965	111.264	238.108	1.09763	0.00355505	Up	0.000428182	NA	GO:0004930//G-protein coupled receptor activity	GO:0030217//T cell differentiation;GO:0001667//ameboidal-type cell migration	K04261//prostaglandin E receptor 4	gi|762076046|ref|XP_011445474.1|//PREDICTED: prostaglandin E2 receptor EP4 subtype-like [Crassostrea gigas]
Unigene0020031	1306	73.0167	28.5922	-1.35261	0.0114793	Down	0.00188595	NA	NA	NA	K17300//galectin-3-binding protein	gi|405951136|gb|EKC19075.1|//BTB/POZ domain-containing protein 17 [Crassostrea gigas]
Unigene0005027	532	24.6133	8.50175	-1.53361	0.0378165	Down	0.00893076	NA	NA	NA	K12362//RAS guanyl-releasing protein 3	gi|762149796|ref|XP_011412838.1|//PREDICTED: ras guanyl-releasing protein 3-like [Crassostrea gigas]
Unigene0004810	626	418.09	1235.88	1.56365	3.70668e-09	Up	3.04843e-11	NA	NA	NA	K13963//serpin B	gi|405963279|gb|EKC28867.1|//Leukocyte elastase inhibitor [Crassostrea gigas]
Unigene0032083	574	435.15	165.698	-1.39296	0.0024425	Down	0.000268145	NA	NA	NA	NA	gi|405950963|gb|EKC18915.1|//CKLF-like MARVEL transmembrane domain-containing protein 4 [Crassostrea gigas]
Unigene0008160	3672	322.883	124.137	-1.37908	0.000261156	Down	1.68077e-05	NA	NA	NA	K01793//heparosan-N-sulfate-glucuronate 5-epimerase [EC:5.1.3.17]	gi|762093953|ref|XP_011429445.1|//PREDICTED: D-glucuronyl C5-epimerase-like isoform X2 [Crassostrea gigas]
Unigene0031861	205	15.0498	2.63241	-2.51529	0.0376336	Down	0.00886886	NA	NA	NA	NA	NA
Unigene0022364	1030	14.9014	3.46579	-2.10419	0.0382345	Down	0.00905111	NA	NA	GO:0006810//transport;GO:0006811//ion transport	K14719//solute carrier family 39 (zinc transporter), member 13	gi|762089556|ref|XP_011427133.1|//PREDICTED: zinc transporter ZIP13-like [Crassostrea gigas]
Unigene0017701	1740	76.0831	261.584	1.78162	0.000391057	Up	2.74921e-05	NA	NA	NA	NA	NA
Unigene0001933	349	24.6318	95.8587	1.96039	0.00831371	Up	0.00125006	NA	NA	NA	NA	NA
Unigene0016251	2169	45.0942	123.843	1.4575	0.0216104	Up	0.00433721	NA	NA	NA	NA	gi|762128737|ref|XP_011447475.1|//PREDICTED: colorectal mutant cancer protein-like isoform X3 [Crassostrea gigas]
Unigene0014737	3051	303.242	134.179	-1.17631	0.0303895	Down	0.00675483	NA	NA	NA	K08528//retinoic acid receptor beta;K08530//peroxisome proliferator-activated receptor gamma;K08701//nuclear receptor subfamily 1 group D member 3;K08531//nuclear receptor subfamily 1 group D member 2	gi|762098459|ref|XP_011431624.1|//PREDICTED: retinoic acid receptor gamma-like isoform X1 [Crassostrea gigas]
Unigene0002922	850	71.733	20.8278	-1.78413	0.00136453	Down	0.000127228	NA	NA	NA	K15010//homer	gi|762162382|ref|XP_011419451.1|//PREDICTED: homer protein homolog 2-like isoform X4 [Crassostrea gigas]
Unigene0008461	3088	390.647	135.402	-1.52862	0.00127956	Down	0.000117632	NA	NA	NA	K08898//lemur tyrosine kinase 2 [EC:2.7.10.1]	gi|762107677|ref|XP_011436449.1|//PREDICTED: uncharacterized protein LOC105334622 isoform X2 [Crassostrea gigas]
Unigene0007740	663	46.9532	108.24	1.20494	0.014512	Up	0.0025748	NA	NA	NA	NA	NA
Unigene0027349	632	555.47	1129.39	1.02376	0.00706842	Up	0.00101849	NA	NA	NA	NA	NA
Unigene0015119	2743	164.208	49.8722	-1.71922	0.000215118	Down	1.31727e-05	NA	NA	NA	K10106//vitamin K-dependent gamma-carboxylase [EC:4.1.1.90]	gi|762102007|ref|XP_011433493.1|//PREDICTED: vitamin K-dependent gamma-carboxylase-like [Crassostrea gigas]
Unigene0005043	328	90.5088	181.943	1.00736	0.0367727	Up	0.00861207	NA	NA	NA	NA	NA
Unigene0026708	672	2776.54	7811.87	1.49238	0.000132429	Up	7.31144e-06	NA	NA	NA	NA	gi|405967884|gb|EKC33003.1|//hypothetical protein CGI_10013629 [Crassostrea gigas]
Unigene0022840	980	47.7865	207.229	2.11655	0.0111707	Up	0.00182385	NA	NA	NA	NA	NA
Unigene0015964	2292	1326.71	2767.83	1.0609	0.0123487	Up	0.00208115	NA	GO:0046872//metal ion binding;GO:0005509//calcium ion binding	NA	K02183//calmodulin;K18617//allograft inflammatory factor 1;K01311//chymotrypsin C [EC:3.4.21.2]	gi|405951006|gb|EKC18955.1|//EF-hand domain-containing protein D2 [Crassostrea gigas]
Unigene0025822	733	75.6461	159.038	1.07203	0.0133734	Up	0.0023131	NA	NA	NA	NA	NA
Unigene0011338	657	261.899	684.559	1.38617	0.00046173	Up	3.38817e-05	NA	NA	NA	NA	gi|405957727|gb|EKC23917.1|//hypothetical protein CGI_10006428 [Crassostrea gigas]
Unigene0029713	488	292.013	672.646	1.20381	0.00133922	Up	0.000124526	NA	NA	NA	NA	NA
Unigene0021587	1099	560.748	2887.07	2.36418	4.33651e-07	Up	7.22039e-09	NA	NA	NA	NA	gi|405971491|gb|EKC36326.1|//Neuropeptide Y receptor type 1 [Crassostrea gigas]
Unigene0008010	6715	157.152	66.7195	-1.23598	0.0171935	Down	0.00321826	NA	NA	NA	K09228//KRAB domain-containing zinc finger protein	gi|405960985|gb|EKC26848.1|//Zinc finger protein 64 [Crassostrea gigas]
Unigene0029602	497	25.0492	88.1949	1.81593	0.00318172	Up	0.000374857	NA	NA	NA	NA	NA
Unigene0028665	545	11.9543	48.1609	2.01034	0.0109589	Up	0.00177596	NA	NA	NA	NA	NA
Unigene0026870	660	49.0905	98.7692	1.00862	0.0242266	Up	0.00504287	NA	NA	NA	NA	NA
Unigene0007652	503	253.551	1114.71	2.13632	2.59794e-08	Up	2.68315e-10	NA	NA	NA	NA	NA
Unigene0002125	306	16.9834	58.1717	1.77619	0.00838459	Up	0.00126527	NA	NA	NA	NA	NA
Unigene0006338	578	127.857	52.3962	-1.287	0.0146597	Down	0.00261095	NA	NA	NA	NA	gi|762135679|ref|XP_011451092.1|//PREDICTED: uncharacterized protein LOC105344879 isoform X3 [Crassostrea gigas]
Unigene0010899	345	33.9246	8.57344	-1.98439	0.0280301	Down	0.00609145	NA	NA	NA	NA	gi|762089793|ref|XP_011427252.1|//PREDICTED: uncharacterized protein LOC105328182 [Crassostrea gigas]
Unigene0006775	2293	54.9684	19.1298	-1.52278	0.00373595	Down	0.000455635	NA	NA	GO:0044699//single-organism process	K01054//acylglycerol lipase [EC:3.1.1.23]	gi|405956367|gb|EKC23021.1|//Monoglyceride lipase [Crassostrea gigas]
Unigene0025754	737	14.2882	3.6192	-1.98108	0.046283	Down	0.011605	NA	NA	NA	K14570//RNA exonuclease 1 [EC:3.1.-.-]	gi|762164903|ref|XP_011420774.1|//PREDICTED: RNA exonuclease 1 homolog, partial [Crassostrea gigas]
Unigene0012398	418	12.7183	42.367	1.73604	0.00845295	Up	0.00127801	NA	NA	NA	NA	NA
Unigene0000154	1676	55.9237	10.9821	-2.34831	0.000178081	Down	1.04563e-05	GO:0016021//integral component of membrane	GO:0016757//transferase activity, transferring glycosyl groups	GO:0005975//carbohydrate metabolic process	K00733//xylosylprotein 4-beta-galactosyltransferase [EC:2.4.1.133]	gi|405966845|gb|EKC32080.1|//Beta-1,4-galactosyltransferase 7 [Crassostrea gigas]
Unigene0012695	322	35.516	10.173	-1.80372	0.034241	Down	0.00785871	NA	NA	NA	K16726//ankyrin repeat domain-containing protein 17	gi|762078318|ref|XP_011453328.1|//PREDICTED: uncharacterized protein LOC105346459 [Crassostrea gigas]
Unigene0023939	872	391.691	1155.36	1.56055	0.000797088	Up	6.60365e-05	NA	NA	NA	NA	gi|762117427|ref|XP_011441568.1|//PREDICTED: EGF-containing fibulin-like extracellular matrix protein 1 [Crassostrea gigas]
Unigene0008808	2091	210.41	426.828	1.02045	0.0157951	Up	0.00287393	NA	NA	NA	NA	NA
Unigene0015913	2312	144.246	42.6021	-1.75954	2.3085e-05	Down	8.7348e-07	NA	NA	NA	NA	gi|762090538|ref|XP_011427646.1|//PREDICTED: uncharacterized protein LOC105328465 [Crassostrea gigas]
Unigene0015315	2611	459.509	1100.86	1.26046	0.00403371	Up	0.000502494	NA	NA	NA	NA	NA
Unigene0000931	748	49.6645	6.93535	-2.84018	0.0079361	Down	0.00118013	NA	NA	NA	NA	gi|762085471|ref|XP_011425049.1|//PREDICTED: uncharacterized protein LOC105326615 isoform X1 [Crassostrea gigas]
Unigene0008047	1742	58.4317	13.8616	-2.07566	0.000319834	Down	2.13896e-05	NA	NA	NA	K16072//ELKS/RAB6-interacting/CAST family member 1;K19878//ELKS/RAB6-interacting/CAST family member 2	gi|762094506|ref|XP_011429735.1|//PREDICTED: ERC protein 2-like [Crassostrea gigas]
Unigene0026814	665	46.0855	215.44	2.2249	8.06632e-06	Up	2.45042e-07	GO:0043231//intracellular membrane-bounded organelle	GO:0003677//DNA binding;GO:0001071//nucleic acid binding transcription factor activity	GO:0035265//organ growth;GO:0009855//determination of bilateral symmetry;GO:0003002//regionalization;GO:0035270//endocrine system development;GO:0006366//transcription from RNA polymerase II promoter;GO:0030858//positive regulation of epithelial cell differentiation;GO:0016055//Wnt signaling pathway;GO:0048646//anatomical structure formation involved in morphogenesis;GO:0030097//hemopoiesis	K08024//homeobox protein HEX	gi|762153106|ref|XP_011414577.1|//PREDICTED: hematopoietically-expressed homeobox protein HHEX homolog isoform X2 [Crassostrea gigas]
Unigene0017988	1671	391.667	918.728	1.23001	9.82325e-06	Up	3.10313e-07	NA	NA	NA	NA	NA
Unigene0030635	992	1002.31	6656.83	2.7315	1.2539e-08	Up	1.15114e-10	NA	NA	NA	NA	NA
Unigene0001135	328	21.8481	60.9988	1.48127	0.0399136	Up	0.00957921	NA	NA	NA	NA	NA
Unigene0001461	1683	374.644	115.396	-1.69893	0.000564445	Down	4.33081e-05	NA	NA	NA	K11290//template-activating factor I	gi|405959180|gb|EKC25241.1|//Protein SET [Crassostrea gigas]
Unigene0001602	288	76.8302	208.295	1.43888	0.00153891	Up	0.000148539	NA	NA	NA	NA	NA
Unigene0031696	542	222.149	76.9647	-1.52926	0.000771848	Down	6.34533e-05	NA	NA	NA	NA	NA
Unigene0017413	1809	553.005	1717.82	1.63521	7.5045e-06	Up	2.21994e-07	NA	NA	NA	K17233//dual oxidase maturation factor 1	gi|405972553|gb|EKC37315.1|//Dual oxidase maturation factor 1 [Crassostrea gigas]
Unigene0027871	599	6.73919	44.7732	2.73199	0.00432224	Up	0.000548632	NA	NA	NA	NA	gi|405967638|gb|EKC32775.1|//hypothetical protein CGI_10013165 [Crassostrea gigas]
Unigene0017265	1843	125.663	284.771	1.18024	0.00219907	Up	0.000234059	NA	NA	NA	K08843//leucine-rich repeat kinase 1 [EC:2.7.11.1]	gi|762140051|ref|XP_011453188.1|//PREDICTED: leucine-rich repeat serine/threonine-protein kinase 1-like isoform X8 [Crassostrea gigas]
Unigene0013052	337	5.39649	49.8049	3.20619	4.76276e-05	Up	2.11334e-06	NA	NA	NA	K01050//cholinesterase [EC:3.1.1.8]	gi|762077230|ref|XP_011449674.1|//PREDICTED: carboxylesterase 1C-like [Crassostrea gigas]
Unigene0020481	1240	54.0544	126.131	1.22244	0.0118314	Up	0.00196869	NA	NA	NA	NA	NA
Unigene0009765	714	504.468	190.429	-1.40551	0.000702058	Down	5.63061e-05	GO:0031224//intrinsic component of membrane;GO:0030667//secretory granule membrane;GO:0016021//integral component of membrane;GO:0030137//COPI-coated vesicle;GO:0005793//endoplasmic reticulum-Golgi intermediate compartment;GO:0000139//Golgi membrane	GO:0005488//binding	GO:0006810//transport;GO:0000578//embryonic axis specification;GO:0014020//primary neural tube formation;GO:0006612//protein targeting to membrane;GO:0006901//vesicle coating;GO:0003143//embryonic heart tube morphogenesis;GO:0001701//in utero embryonic development;GO:0001890//placenta development;GO:0035964//COPI-coated vesicle budding;GO:0043087//regulation of GTPase activity;GO:0010467//gene ex…	K20347//p24 family protein beta-1	gi|762152388|ref|XP_011414195.1|//PREDICTED: transmembrane emp24 domain-containing protein 2-like [Crassostrea gigas]
Unigene0001145	1125	331.391	136.498	-1.27966	0.0163495	Down	0.00300244	NA	NA	NA	NA	NA
Unigene0009589	1095	19.9842	85.5284	2.09754	8.86781e-05	Up	4.50302e-06	NA	NA	NA	K09624//neurotrypsin [EC:3.4.21.-];K13912//deleted in malignant brain tumors 1 protein	gi|405959499|gb|EKC25533.1|//Deleted in malignant brain tumors 1 protein [Crassostrea gigas]
Unigene0014233	3661	149.944	60.5919	-1.30723	0.0123123	Down	0.00207344	NA	NA	NA	K13092//nuclear protein NHN1;K17398//DNA (cytosine-5)-methyltransferase 3A [EC:2.1.1.37];K17399//DNA (cytosine-5)-methyltransferase 3B [EC:2.1.1.37];K19607//X-linked retinitis pigmentosa GTPase regulator	gi|762131693|ref|XP_011449019.1|//PREDICTED: uncharacterized protein LOC105343387 isoform X1 [Crassostrea gigas]
Unigene0000463	283	58.5851	613.665	3.38885	4.81804e-11	Up	2.08872e-13	NA	NA	NA	NA	NA
Unigene0002483	4496	151.953	319.426	1.07185	0.0463904	Up	0.0116394	NA	NA	NA	K17495//CUB and sushi domain-containing protein	gi|762168784|ref|XP_011422778.1|//PREDICTED: sushi, von Willebrand factor type A, EGF and pentraxin domain-containing protein 1-like [Crassostrea gigas]
Unigene0014355	3494	1151.91	4077.48	1.82365	1.32996e-05	Up	4.51502e-07	NA	NA	NA	K11649//SWI/SNF related-matrix-associated actin-dependent regulator of chromatin subfamily C	gi|762164585|ref|XP_011420611.1|//PREDICTED: SWI/SNF complex subunit SMARCC2-like isoform X5 [Crassostrea gigas]
Unigene0027254	638	165.004	423.277	1.3591	0.00143651	Up	0.00013579	NA	NA	NA	NA	gi|762169438|ref|XP_011423125.1|//PREDICTED: transmembrane protein C5orf28 homolog [Crassostrea gigas]
Unigene0006581	2901	738.645	307.993	-1.26199	0.00521383	Down	0.00069388	NA	GO:0008289//lipid binding	NA	K08283//collagen type IV alpha-3-binding protein	gi|405974457|gb|EKC39100.1|//Collagen type IV alpha-3-binding protein [Crassostrea gigas]
Unigene0016713	2012	87.9588	18.5486	-2.24552	7.22019e-05	Down	3.49835e-06	NA	NA	NA	K05843//transforming growth factor, beta receptor III	gi|762125069|ref|XP_011445549.1|//PREDICTED: transforming growth factor beta receptor type 3-like isoform X1 [Crassostrea gigas]
Unigene0008686	2696	263.98	83.5287	-1.66008	0.00163879	Down	0.000161022	NA	GO:0016772//transferase activity, transferring phosphorus-containing groups	NA	K07364//tyrosine-protein kinase Tec [EC:2.7.10.2]	gi|762123464|ref|XP_011444713.1|//PREDICTED: tyrosine-protein kinase Tec-like [Crassostrea gigas]
Unigene0007659	808	71.2631	205.318	1.52664	0.00382167	Up	0.000467561	NA	NA	NA	NA	NA
Unigene0024267	851	5.06519	21.0043	2.052	0.00945782	Up	0.00147154	NA	NA	NA	NA	NA
Unigene0028697	550	8.31868	37.4034	2.16874	0.00914644	Up	0.00141055	NA	NA	NA	K03909//tissue factor pathway inhibitor	gi|762122006|ref|XP_011443948.1|//PREDICTED: chelonianin-like [Crassostrea gigas]
Unigene0018993	1469	125.174	582.093	2.21731	2.21786e-08	Up	2.19163e-10	NA	NA	NA	K06776//receptor-type tyrosine-protein phosphatase kappa [EC:3.1.3.48];K05693//receptor-type tyrosine-protein phosphatase mu [EC:3.1.3.48];K18032//receptor-type tyrosine-protein phosphatase A [EC:3.1.3.48]	gi|762135498|ref|XP_011451001.1|//PREDICTED: receptor-type tyrosine-protein phosphatase kappa-like isoform X4 [Crassostrea gigas]
Unigene0021166	1157	194.287	27.2743	-2.83257	5.59402e-05	Down	2.57491e-06	NA	NA	NA	NA	gi|762159249|ref|XP_011417824.1|//PREDICTED: proline-rich transmembrane protein 1-like [Crassostrea gigas]
Unigene0003738	3269	1634.26	7582.07	2.21395	3.98725e-10	Up	2.31322e-12	NA	NA	NA	K17751//myosin heavy chain 6/7	gi|762093597|ref|XP_011429258.1|//PREDICTED: paramyosin-like isoform X4 [Crassostrea gigas]
Unigene0008791	1021	147.125	691.331	2.23234	5.16586e-05	Up	2.32185e-06	NA	NA	NA	NA	NA
Unigene0003142	2594	824.907	1693.67	1.03785	0.00568039	Up	0.000774804	GO:0005737//cytoplasm	GO:0004350//glutamate-5-semialdehyde dehydrogenase activity;GO:0004349//glutamate 5-kinase activity	GO:0006561//proline biosynthetic process;GO:0016310//phosphorylation;GO:0055114//oxidation-reduction process	K12657//delta-1-pyrroline-5-carboxylate synthetase [EC:2.7.2.11 1.2.1.41]	gi|961098497|ref|XP_014774552.1|//PREDICTED: delta-1-pyrroline-5-carboxylate synthase-like isoform X2 [Octopus bimaculoides]
Unigene0018665	1523	30.4545	85.0994	1.48249	0.00323564	Up	0.000383272	NA	NA	NA	NA	NA
Unigene0018140	1636	72.955	33.6176	-1.11779	0.0287061	Down	0.00627817	NA	NA	NA	K19415//lysine-specific demethylase PHF8 [EC:1.14.11.27]	gi|762147519|ref|XP_011457074.1|//PREDICTED: lysine-specific demethylase 7B-like isoform X2 [Crassostrea gigas]
Unigene0023589	911	50.5978	22.4337	-1.17341	0.0363638	Down	0.00850008	NA	NA	NA	NA	gi|762145259|ref|XP_011455908.1|//PREDICTED: myosin-10-like isoform X1 [Crassostrea gigas]
Unigene0033157	626	24.9006	6.85416	-1.86113	0.0273261	Down	0.00587827	NA	NA	NA	NA	NA
Unigene0008632	790	30.2044	173.013	2.51805	0.0362304	Up	0.00844884	NA	NA	NA	NA	NA
Unigene0001815	232	32.9658	80.6832	1.2913	0.036289	Up	0.00847101	NA	NA	NA	NA	NA
Unigene0024044	870	8.3642	112.55	3.75019	6.01695e-10	Up	3.75928e-12	NA	NA	NA	NA	gi|405967636|gb|EKC32773.1|//Tropomyosin [Crassostrea gigas]
Unigene0016573	2056	41.9934	123.416	1.55529	0.000720715	Up	5.80551e-05	NA	NA	NA	NA	NA
Unigene0014417	3411	161.365	34.5087	-2.2253	2.18053e-06	Down	4.91796e-08	NA	GO:0046872//metal ion binding	NA	K12169//Kip1 ubiquitination-promoting complex protein 1 [EC:2.3.2.27]	gi|762100060|ref|XP_011432474.1|//PREDICTED: RING finger and SPRY domain-containing protein 1-like [Crassostrea gigas]
Unigene0016800	1988	7.87032	30.9918	1.97739	0.0232282	Up	0.00476322	NA	NA	NA	K20162//DENN domain-containing protein 3;K17563//coiled-coil-helix-coiled-coil-helix domain-containing protein 3, mitochondrial	gi|762074006|ref|XP_011436760.1|//PREDICTED: mesenchyme-specific cell surface glycoprotein-like [Crassostrea gigas]
Unigene0025168	773	39.7676	96.5028	1.27898	0.0419754	Up	0.0102351	NA	NA	NA	NA	NA
Unigene0008555	621	125.747	330.488	1.39408	0.00157205	Up	0.00015264	NA	NA	NA	K14403//cleavage and polyadenylation specificity factor subunit 3 [EC:3.1.27.-]	gi|405963469|gb|EKC29039.1|//Cleavage and polyadenylation specificity factor subunit 3 [Crassostrea gigas]
Unigene0023842	890	25.7783	5.994	-2.10456	0.00893737	Down	0.00137062	NA	NA	NA	K17504//protein phosphatase 1J [EC:3.1.3.16];K17503//protein phosphatase 1H [EC:3.1.3.16]	gi|762116769|ref|XP_011441230.1|//PREDICTED: protein phosphatase 1H-like [Crassostrea gigas]
Unigene0001245	1580	739.772	219.447	-1.75321	1.09229e-05	Down	3.5519e-07	NA	NA	NA	K05728//c-src tyrosine kinase [EC:2.7.10.2]	gi|762157117|ref|XP_011416705.1|//PREDICTED: tyrosine-protein kinase CSK-like isoform X5 [Crassostrea gigas]
Unigene0007833	2916	596.348	1593.04	1.41756	3.98546e-07	Up	6.50459e-09	NA	NA	NA	K11653//AT-rich interactive domain-containing protein 1	gi|762143755|ref|XP_011455135.1|//PREDICTED: trithorax group protein osa-like isoform X5 [Crassostrea gigas]
Unigene0024941	798	359.644	922.051	1.35828	0.0013053	Up	0.000120623	NA	NA	NA	K15032//mTERF domain-containing protein, mitochondrial	gi|762131616|ref|XP_011448980.1|//PREDICTED: coiled-coil domain-containing protein 33-like isoform X4 [Crassostrea gigas]
Unigene0018308	1607	70.7475	34.3956	-1.04046	0.0479557	Down	0.0121758	NA	NA	NA	K14300//nuclear pore complex protein Nup133	gi|762121020|ref|XP_011443426.1|//PREDICTED: nuclear pore complex protein Nup133-like [Crassostrea gigas]
Unigene0005977	771	20.6314	53.4175	1.37247	0.0158531	Up	0.00288701	NA	NA	NA	NA	gi|762117016|ref|XP_011441355.1|//PREDICTED: uncharacterized protein LOC105338076 [Crassostrea gigas]
Unigene0005079	1385	95.8905	33.9724	-1.49702	0.0250847	Down	0.00526363	NA	NA	NA	K12587//exosome complex component MTR3	gi|762097762|ref|XP_011431460.1|//PREDICTED: oxidation resistance protein 1-like isoform X4 [Crassostrea gigas]
Unigene0029046	528	6.6229	54.95	3.05258	3.38609e-05	Up	1.40318e-06	NA	NA	NA	NA	NA
Unigene0011403	842	172.175	80.9631	-1.08854	0.0289229	Down	0.00634588	NA	NA	NA	K11997//tripartite motif-containing protein 2/3;K12035//tripartite motif-containing protein 71 [EC:2.3.2.27]	gi|762147209|ref|XP_011456909.1|//PREDICTED: E3 ubiquitin-protein ligase TRIM71-like isoform X1 [Crassostrea gigas]
Unigene0017243	1851	175.516	49.3599	-1.83019	0.0109029	Down	0.00176311	NA	GO:0016787//hydrolase activity;GO:0008233//peptidase activity	GO:0006508//proteolysis	K04521//beta-site APP-cleaving enzyme 1 (memapsin 2) [EC:3.4.23.46]	gi|405961123|gb|EKC26973.1|//Beta-secretase 1 [Crassostrea gigas]
Unigene0003732	1210	77.4171	19.6838	-1.97564	0.000333588	Down	2.25646e-05	NA	NA	NA	NA	gi|762090006|ref|XP_011427365.1|//PREDICTED: uncharacterized protein LOC105328275 [Crassostrea gigas]
Unigene0015052	2792	92.2637	335.51	1.86252	3.03675e-06	Up	7.32785e-08	NA	NA	NA	K03155//timeless	gi|762117450|ref|XP_011441580.1|//PREDICTED: protein timeless homolog [Crassostrea gigas]
Unigene0028002	587	23.2564	4.51904	-2.36354	0.0140566	Down	0.00246755	NA	NA	NA	NA	gi|762078243|ref|XP_011452957.1|//PREDICTED: uncharacterized protein LOC105346168 [Crassostrea gigas]
Unigene0002330	1591	194.338	64.2096	-1.59771	0.000248523	Down	1.57808e-05	NA	NA	NA	K06091//MAGUK p55 subfamily member 5	gi|762109457|ref|XP_011437386.1|//PREDICTED: MAGUK p55 subfamily member 5-like isoform X1 [Crassostrea gigas]
Unigene0017310	1835	1352.36	4160.71	1.62135	3.14787e-06	Up	7.6562e-08	NA	NA	NA	K19383//homeobox protein TGIF1;K15614//homeobox protein SIX1	gi|762155182|ref|XP_011415687.1|//PREDICTED: homeobox protein Mohawk-like [Crassostrea gigas]
Unigene0003858	318	66.622	198.45	1.57471	0.000330165	Up	2.22594e-05	NA	NA	NA	NA	NA
Unigene0003484	382	34.3619	79.5195	1.2105	0.0267305	Up	0.00570085	NA	NA	NA	NA	NA
Unigene0002159	635	123.88	20.874	-2.56916	4.8892e-07	Down	8.33803e-09	NA	NA	NA	K12485//Rab11 family-interacting protein 3/4	gi|762141836|ref|XP_011454116.1|//PREDICTED: rab11 family-interacting protein 4A-like isoform X4 [Crassostrea gigas]
Unigene0033221	618	182.267	430.854	1.24114	0.00422402	Up	0.000533068	NA	NA	NA	NA	NA
Unigene0026552	679	7.32153	0.945046	-2.95369	0.0111068	Down	0.00180847	NA	NA	NA	NA	NA
Unigene0001464	522	114.609	14.1796	-3.01483	7.58187e-05	Down	3.72918e-06	NA	NA	NA	K16498//protocadherin delta 1	gi|762119566|ref|XP_011442693.1|//PREDICTED: protocadherin-9-like isoform X2 [Crassostrea gigas]
Unigene0031992	244	126.161	58.8584	-1.09995	0.0472056	Down	0.0119166	NA	NA	NA	NA	NA
Unigene0029507	505	59.1704	274.202	2.21229	1.75062e-05	Up	6.17791e-07	NA	NA	NA	NA	NA
Unigene0016554	2064	215.371	452.852	1.07222	0.00428076	Up	0.000542822	NA	NA	NA	NA	gi|405967929|gb|EKC33044.1|//Protein FAM59A [Crassostrea gigas]
Unigene0012031	395	283.694	1265.88	2.15774	1.88877e-08	Up	1.80622e-10	NA	NA	NA	NA	gi|762167211|ref|XP_011421928.1|//PREDICTED: perlucin-like protein [Crassostrea gigas]
Unigene0029226	521	58.5551	19.6487	-1.57536	0.0367384	Down	0.00860053	GO:0005759//mitochondrial matrix	GO:0005524//ATP binding;GO:0016776//phosphotransferase activity, phosphate group as acceptor;GO:0005525//GTP binding;GO:0004017//adenylate kinase activity;GO:0032550//purine ribonucleoside binding;GO:0019205//nucleobase-containing compound kinase activity;GO:0046899//nucleoside triphosphate adenylate kinase activity	GO:0046041//ITP metabolic process;GO:0046939//nucleotide phosphorylation;GO:0046033//AMP metabolic process;GO:0006172//ADP biosynthetic process;GO:0046039//GTP metabolic process;GO:0009117//nucleotide metabolic process	K00944//nucleoside-triphosphate--adenylate kinase [EC:2.7.4.10]	gi|762095651|ref|XP_011430333.1|//PREDICTED: GTP:AMP phosphotransferase AK3, mitochondrial-like [Crassostrea gigas]
Unigene0024692	819	14.3884	1.36958	-3.39309	0.00103665	Down	9.10058e-05	NA	NA	NA	K04985//polycystin 1	gi|762117656|ref|XP_011441689.1|//PREDICTED: polycystin-1-like isoform X2 [Crassostrea gigas]
Unigene0005999	739	67.9545	22.1957	-1.61429	0.0218047	Down	0.00438444	NA	NA	NA	K14033//nuclear receptor subfamily 1 group F member 4	gi|762109253|ref|XP_011437279.1|//PREDICTED: probable nuclear hormone receptor HR3 isoform X2 [Crassostrea gigas]
Unigene0005449	1335	464.778	127.495	-1.8661	0.000469971	Down	3.46662e-05	NA	NA	NA	NA	gi|405975940|gb|EKC40469.1|//hypothetical protein CGI_10008793 [Crassostrea gigas]
Unigene0021447	1114	65.1721	20.7289	-1.65261	0.00168878	Down	0.000167796	GO:0016020//membrane;GO:0016021//integral component of membrane	NA	NA	K14360//organic solute transporter subunit alpha	gi|762125186|ref|XP_011445611.1|//PREDICTED: transmembrane protein 184C-like isoform X1 [Crassostrea gigas]
Unigene0006173	1057	365.848	1043.67	1.51235	3.15913e-05	Up	1.28295e-06	NA	NA	NA	NA	NA
Unigene0025886	728	96.8386	29.8129	-1.69965	0.0064358	Down	0.000907179	NA	NA	NA	NA	gi|762106277|ref|XP_011435722.1|//PREDICTED: uncharacterized protein LOC105334098 [Crassostrea gigas]
Unigene0008270	1813	1818.38	352.234	-2.36805	4.2733e-08	Down	4.78978e-10	NA	NA	NA	K05410//TANK-binding kinase 1 [EC:2.7.11.10]	gi|762152191|ref|XP_011414092.1|//PREDICTED: serine/threonine-protein kinase TBK1-like [Crassostrea gigas]
Unigene0020224	1276	58.4256	19.4711	-1.58527	0.0115372	Down	0.0018978	NA	NA	NA	K15113//solute carrier family 25 (mitochondrial iron transporter), member 28/37	gi|405958271|gb|EKC24415.1|//Mitoferrin-1 [Crassostrea gigas]
Unigene0023382	929	73.0009	32.6461	-1.161	0.0414005	Down	0.0100614	NA	NA	NA	K18643//katanin p80 WD40 repeat-containing subunit B1	gi|762111752|ref|XP_011438598.1|//PREDICTED: WD repeat-containing protein 31-like [Crassostrea gigas]
Unigene0001376	790	75.8718	307.697	2.01988	3.84531e-05	Up	1.63025e-06	NA	NA	NA	NA	NA
Unigene0005231	1636	171.81	32.8995	-2.38467	9.99497e-05	Down	5.1869e-06	NA	NA	GO:0007165//signal transduction	K03173//TNF receptor-associated factor 2 [EC:2.3.2.27]	gi|405966255|gb|EKC31562.1|//TNF receptor-associated factor 2 [Crassostrea gigas]
Unigene0025407	753	157.413	648.09	2.04164	0.000126151	Up	6.85226e-06	NA	NA	NA	NA	NA
Unigene0003607	713	54.2152	7.97465	-2.76521	6.39982e-05	Down	3.01518e-06	NA	NA	NA	NA	NA
Unigene0024818	808	29.3982	84.1362	1.517	0.00201299	Up	0.000208608	NA	NA	NA	NA	NA
Unigene0026880	660	29.7731	82.9833	1.47881	0.00634645	Up	0.000891751	NA	NA	NA	K18663//activating signal cointegrator complex subunit 3 [EC:3.6.4.12]	gi|762084213|ref|XP_011424585.1|//PREDICTED: activating signal cointegrator 1 complex subunit 3-like isoform X3 [Crassostrea gigas]
Unigene0033118	239	88.1684	274.886	1.6405	5.22036e-06	Up	1.40448e-07	NA	NA	NA	NA	NA
Unigene0008584	302	49.1147	17.0881	-1.52316	0.0350849	Down	0.00811166	NA	NA	NA	K05463//ephrin-B	gi|762153578|ref|XP_011414826.1|//PREDICTED: ephrin-B2-like isoform X1 [Crassostrea gigas]
Unigene0009073	611	89.3677	40.8169	-1.13059	0.0339154	Down	0.00775369	NA	NA	GO:0006915//apoptotic process	K02186//caspase 2 [EC:3.4.22.55];K04399//caspase 9 [EC:3.4.22.62]	gi|762152522|ref|XP_011414267.1|//PREDICTED: caspase-1-A-like [Crassostrea gigas]
Unigene0014163	3769	2157.73	8409.27	1.96247	5.90033e-06	Up	1.63632e-07	NA	NA	NA	K12385//Niemann-Pick C1 protein;K10649//tripartite motif-containing protein 9/67;K18730//PERQ amino acid-rich with GYF domain-containing protein	gi|405976974|gb|EKC41449.1|//dispatched-like protein 1 [Crassostrea gigas]
Unigene0010390	981	35.8493	144.934	2.01538	1.01295e-05	Up	3.23862e-07	NA	GO:0046872//metal ion binding	NA	NA	gi|762164187|ref|XP_011420402.1|//PREDICTED: zinc finger ZZ-type and EF-hand domain-containing protein 1-like [Crassostrea gigas]
Unigene0002139	1963	202.966	54.947	-1.88513	0.000121167	Down	6.55063e-06	GO:0005622//intracellular	GO:0005525//GTP binding	GO:0007264//small GTPase mediated signal transduction	K06234//Ras-related protein Rab-23	gi|762123221|ref|XP_011444583.1|//PREDICTED: ras-related protein Rab-23-like [Crassostrea gigas]
Unigene0018913	1483	54.4648	13.9292	-1.96721	0.0034305	Down	0.000411057	NA	NA	NA	K01081//5'-nucleotidase [EC:3.1.3.5]	gi|762116186|ref|XP_011440916.1|//PREDICTED: 5'-nucleotidase-like isoform X1 [Crassostrea gigas]
Unigene0000332	267	744.006	7119.02	3.25829	1.43813e-14	Up	2.20045e-17	NA	NA	NA	NA	NA
Unigene0022027	1062	64.2718	149.95	1.22223	0.00147093	Up	0.000140055	GO:0030176//integral component of endoplasmic reticulum membrane	GO:0009922//fatty acid elongase activity	GO:0019367//fatty acid elongation, saturated fatty acid;GO:0034626//fatty acid elongation, polyunsaturated fatty acid;GO:0030148//sphingolipid biosynthetic process;GO:0042761//very long-chain fatty acid biosynthetic process;GO:0034625//fatty acid elongation, monounsaturated fatty acid	K10249//elongation of very long chain fatty acids protein 4 [EC:2.3.1.199]	gi|762128920|ref|XP_011447576.1|//PREDICTED: elongation of very long chain fatty acids protein 4-like [Crassostrea gigas]
Unigene0006844	428	21.2547	57.7644	1.4424	0.0121172	Up	0.0020348	NA	NA	NA	NA	NA
Unigene0002982	372	105.57	52.1053	-1.0187	0.0185372	Down	0.00354955	NA	NA	NA	NA	gi|762095837|ref|XP_011430431.1|//PREDICTED: uncharacterized protein LOC105330452 isoform X4 [Crassostrea gigas]
Unigene0015775	2380	759.887	2389.97	1.65314	0.000327542	Up	2.19774e-05	NA	NA	NA	K12875//apoptotic chromatin condensation inducer in the nucleus	gi|405967117|gb|EKC32318.1|//Apoptotic chromatin condensation inducer in the nucleus [Crassostrea gigas]
Unigene0000741	3504	587.142	1327.14	1.17654	0.00155233	Up	0.000150181	NA	NA	NA	K05858//phosphatidylinositol phospholipase C, beta [EC:3.1.4.11]	gi|762152320|ref|XP_011414162.1|//PREDICTED: 1-phosphatidylinositol 4,5-bisphosphate phosphodiesterase beta-4-like isoform X4 [Crassostrea gigas]
Unigene0028541	561	227.418	1190.51	2.38816	1.96922e-20	Up	1.1299e-23	GO:0031224//intrinsic component of membrane;GO:0043231//intracellular membrane-bounded organelle	GO:0016705//oxidoreductase activity, acting on paired donors, with incorporation or reduction of molecular oxygen;GO:0046914//transition metal ion binding	GO:0006631//fatty acid metabolic process	K00507//stearoyl-CoA desaturase (Delta-9 desaturase) [EC:1.14.19.1]	gi|762139125|ref|XP_011452904.1|//PREDICTED: acyl-CoA desaturase-like isoform X1 [Crassostrea gigas]
Unigene0020317	1269	41.9896	11.1159	-1.91741	0.00784748	Down	0.00116233	NA	NA	NA	K17930//sorting nexin-19	gi|405967043|gb|EKC32257.1|//Sorting nexin-19 [Crassostrea gigas]
Unigene0021877	1077	45.815	152.52	1.73511	0.0132667	Up	0.00228787	NA	GO:0003824//catalytic activity	NA	K12373//hexosaminidase [EC:3.2.1.52]	gi|762086805|ref|XP_011425683.1|//PREDICTED: putative beta-hexosaminidase [Crassostrea gigas]
Unigene0019271	1418	41.5703	9.14155	-2.18504	0.000742855	Down	6.03649e-05	NA	NA	NA	NA	gi|762098899|ref|XP_011431854.1|//PREDICTED: minor histocompatibility protein HA-1-like isoform X7 [Crassostrea gigas]
Unigene0018827	1494	56.1843	25.9543	-1.1142	0.0335744	Down	0.00765106	NA	NA	NA	K09228//KRAB domain-containing zinc finger protein	gi|762147010|ref|XP_011456803.1|//PREDICTED: zinc finger and BTB domain-containing protein 17-like [Crassostrea gigas]
Unigene0030471	383	21.5869	75.2644	1.80181	0.00553751	Up	0.000750197	NA	NA	NA	NA	NA
Unigene0019926	1321	36.332	9.30097	-1.96579	0.00570215	Down	0.000778499	NA	NA	NA	NA	NA
Unigene0005711	566	20.8057	4.06782	-2.35465	0.00605317	Down	0.000839158	NA	NA	NA	NA	NA
Unigene0016280	2159	254.264	701.12	1.46333	0.000311865	Up	2.07075e-05	NA	NA	NA	NA	NA
Unigene0006673	1087	59.1762	188.392	1.67065	5.26483e-05	Up	2.37407e-06	NA	NA	NA	NA	gi|762097874|ref|XP_011431522.1|//PREDICTED: zinc finger protein 106-like isoform X3 [Crassostrea gigas]
Unigene0029702	491	26.7801	87.6731	1.71098	0.00624033	Up	0.000872862	NA	NA	NA	K04282//thyrotropin-releasing hormone receptor	gi|762131011|ref|XP_011448658.1|//PREDICTED: thyrotropin-releasing hormone receptor-like isoform X1 [Crassostrea gigas]
Unigene0005650	214	7.74151	1.04501	-2.8891	0.0136661	Down	0.00237767	NA	NA	NA	NA	gi|762141498|ref|XP_011453937.1|//PREDICTED: uncharacterized protein LOC105346885 [Crassostrea gigas]
Unigene0008468	2321	106.595	46.4965	-1.19694	0.018456	Down	0.00352695	NA	NA	NA	NA	gi|762161355|ref|XP_011418901.1|//PREDICTED: uncharacterized protein LOC105322076 [Crassostrea gigas]
Unigene0004087	374	75.2343	298.418	1.98787	6.40351e-06	Up	1.81504e-07	NA	NA	NA	NA	NA
Unigene0014324	3533	986.999	2030.12	1.04044	0.000279913	Up	1.82112e-05	NA	GO:0000287//magnesium ion binding;GO:0030955//potassium ion binding;GO:0004743//pyruvate kinase activity;GO:0016301//kinase activity	GO:0006096//glycolytic process	K00873//pyruvate kinase [EC:2.7.1.40]	gi|762109860|ref|XP_011437595.1|//PREDICTED: pyruvate kinase PKM-like [Crassostrea gigas]
Unigene0005120	2229	751.627	250.494	-1.58524	0.00207755	Down	0.000217682	NA	NA	NA	K06491//neural cell adhesion molecule	gi|762085322|ref|XP_011424971.1|//PREDICTED: neural cell adhesion molecule 1-like isoform X2 [Crassostrea gigas]
Unigene0006060	1349	182.319	41.9913	-2.1183	7.75818e-06	Down	2.33254e-07	NA	NA	NA	K08026//one cut domain, family member 1, hepatocyte nuclear factor 6	gi|762126716|ref|XP_011446422.1|//PREDICTED: homeobox protein onecut-like isoform X2 [Crassostrea gigas]
Unigene0019405	1396	347.493	999.712	1.52453	1.20176e-09	Up	8.19791e-12	NA	NA	NA	K09228//KRAB domain-containing zinc finger protein	gi|762085928|ref|XP_011425283.1|//PREDICTED: mucin-5AC-like [Crassostrea gigas]
Unigene0008607	2402	4.366	0.827529	-2.39943	0.0487498	Down	0.0124458	NA	NA	NA	NA	gi|405969790|gb|EKC34741.1|//hypothetical protein CGI_10021723 [Crassostrea gigas]
Unigene0013615	5635	484.191	238.846	-1.0195	0.000272371	Down	1.7651e-05	NA	NA	NA	K11127//telomerase protein component 1;K10615//E3 ubiquitin-protein ligase HERC4 [EC:2.3.2.26]	gi|762119774|ref|XP_011442802.1|//PREDICTED: NACHT and WD repeat domain-containing protein 2-like [Crassostrea gigas]
Unigene0003917	1516	628.142	176.74	-1.82947	0.0023483	Down	0.000254435	NA	NA	NA	NA	gi|675869980|ref|XP_009020550.1|//hypothetical protein HELRODRAFT_112732 [Helobdella robusta]
Unigene0010111	1745	6.62797	1.28932	-2.36196	0.0461177	Down	0.0115533	NA	NA	NA	K10742//DNA replication ATP-dependent helicase Dna2 [EC:3.6.4.12]	gi|762102211|ref|XP_011433594.1|//PREDICTED: DNA replication ATP-dependent helicase/nuclease DNA2-like [Crassostrea gigas]
Unigene0030381	409	21.0182	116.922	2.47584	5.94722e-06	Up	1.6569e-07	NA	NA	NA	NA	NA
Unigene0024559	829	22.3139	4.19627	-2.41076	0.01822	Down	0.00347023	NA	NA	NA	NA	gi|762122914|ref|XP_011444425.1|//PREDICTED: uncharacterized protein LOC105340190 isoform X2 [Crassostrea gigas]
Unigene0018350	1598	76.714	19.8217	-1.95241	0.000596751	Down	4.62396e-05	NA	NA	NA	NA	gi|762105059|ref|XP_011435083.1|//PREDICTED: coiled-coil domain-containing protein 186-like isoform X1 [Crassostrea gigas]
Unigene0003873	858	44.2543	110.808	1.32417	0.0222038	Up	0.00448591	NA	NA	NA	NA	NA
Unigene0022063	1057	56.09	18.4153	-1.60684	0.0226516	Down	0.00460744	NA	NA	NA	K14689//solute carrier family 30 (zinc transporter), member 2	gi|762121774|ref|XP_011443825.1|//PREDICTED: zinc transporter 2-like [Crassostrea gigas]
Unigene0017117	1887	48.2543	15.0053	-1.68518	0.02831	Down	0.00616718	NA	NA	NA	NA	gi|762086396|ref|XP_011425472.1|//PREDICTED: zinc finger with UFM1-specific peptidase domain protein-like [Crassostrea gigas]
Unigene0029085	528	73.7153	282.119	1.93627	0.000391057	Up	2.75239e-05	NA	NA	NA	NA	NA
Unigene0026042	716	772.026	1734.13	1.16749	1.90627e-05	Up	6.92117e-07	NA	NA	NA	K02183//calmodulin	gi|762154113|ref|XP_011415115.1|//PREDICTED: neo-calmodulin-like isoform X1 [Crassostrea gigas]
Unigene0001881	548	28.4546	61.254	1.10614	0.0473391	Up	0.01198	NA	NA	NA	NA	NA
Unigene0012342	708	66.6978	23.842	-1.48413	0.0217066	Down	0.00436056	NA	NA	NA	K16477//ninein-like protein	gi|762126140|ref|XP_011446116.1|//PREDICTED: ninein-like isoform X6 [Crassostrea gigas]
Unigene0006544	3555	268.458	784.096	1.54633	2.49873e-05	Up	9.65371e-07	NA	NA	NA	K12740//NK-tumor recognition protein;K09566//peptidyl-prolyl isomerase G (cyclophilin G) [EC:5.2.1.8]	gi|762090118|ref|XP_011427426.1|//PREDICTED: peptidyl-prolyl cis-trans isomerase G-like [Crassostrea gigas]
Unigene0019718	1351	92.4598	41.5505	-1.15396	0.0170861	Down	0.00318345	NA	NA	NA	K16273//E3 ubiquitin-protein ligase ZNRF3 [EC:2.3.2.27]	gi|762105842|ref|XP_011435495.1|//PREDICTED: E3 ubiquitin-protein ligase ZNRF3-like [Crassostrea gigas]
Unigene0029187	524	247.469	1334.39	2.43086	2.91396e-06	Up	7.00369e-08	NA	NA	NA	NA	NA
Unigene0006437	524	68.8066	253.155	1.8794	7.99998e-05	Up	3.97818e-06	NA	NA	NA	NA	NA
Unigene0015992	2274	66.0778	133.842	1.01829	0.0254106	Up	0.00535817	NA	NA	NA	NA	gi|405978216|gb|EKC42626.1|//Junction-mediating and -regulatory protein [Crassostrea gigas]
Unigene0032069	249	74.8094	268.259	1.84234	0.000248358	Up	1.57544e-05	NA	NA	NA	NA	NA
Unigene0005048	612	21.9545	104.179	2.24647	3.582e-05	Up	1.50606e-06	NA	NA	NA	NA	NA
Unigene0030956	696	27.1122	149.239	2.46061	1.68395e-06	Up	3.62866e-08	NA	NA	NA	NA	NA
Unigene0000192	598	104.519	50.7534	-1.04219	0.0339916	Down	0.00777762	GO:0016020//membrane	NA	NA	K17776//metaxin	gi|762154883|ref|XP_011415523.1|//PREDICTED: metaxin-3-like [Crassostrea gigas]
Unigene0011766	488	27.3681	73.5221	1.42568	0.0184319	Up	0.00352058	NA	NA	NA	K09187//histone-lysine N-methyltransferase MLL2 [EC:2.1.1.43];K09188//histone-lysine N-methyltransferase MLL3 [EC:2.1.1.43]	gi|762072616|ref|XP_011431241.1|//PREDICTED: histone-lysine N-methyltransferase 2C-like isoform X9 [Crassostrea gigas]
Unigene0022232	1042	107.265	269.633	1.32981	0.0014447	Up	0.000136867	NA	NA	NA	NA	NA
Unigene0012552	370	38.5741	226.867	2.55614	0.0189101	Up	0.00363964	NA	NA	NA	NA	NA
Unigene0001100	636	270.928	721.407	1.4129	0.000166381	Up	9.62614e-06	NA	NA	NA	NA	NA
Unigene0029607	498	27.1602	7.43401	-1.86928	0.0131503	Down	0.0022611	NA	NA	NA	NA	gi|405961401|gb|EKC27211.1|//Leucine-rich repeat-containing protein 9 [Crassostrea gigas]
Unigene0001758	1518	69.9495	156.567	1.16239	0.00391165	Up	0.000481765	NA	NA	NA	NA	NA
Unigene0004565	709	40.2009	3.40113	-3.56314	0.000780461	Down	6.43356e-05	NA	NA	NA	NA	gi|405976045|gb|EKC40569.1|//hypothetical protein CGI_10025626 [Crassostrea gigas]
Unigene0028906	531	53.0225	158.994	1.5843	0.00426595	Up	0.000540128	NA	NA	NA	NA	NA
Unigene0030787	3008	86.6845	29.8637	-1.53738	0.0207288	Down	0.00408947	NA	NA	NA	K04527//insulin receptor [EC:2.7.10.1]	gi|762146056|ref|XP_011456321.1|//PREDICTED: insulin-like peptide receptor isoform X1 [Crassostrea gigas]
Unigene0022378	1025	32.1001	71.2626	1.15057	0.0215817	Up	0.0043279	NA	NA	NA	NA	NA
Unigene0015384	2575	841.736	202.835	-2.05306	0.000367849	Down	2.54214e-05	NA	NA	NA	NA	gi|762152559|ref|XP_011414286.1|//PREDICTED: uncharacterized protein LOC105318739 isoform X1 [Crassostrea gigas]
Unigene0023059	957	42.2835	3.43349	-3.62235	0.000977043	Down	8.48072e-05	NA	NA	NA	K02183//calmodulin	gi|762117760|ref|XP_011441745.1|//PREDICTED: calmodulin-like [Crassostrea gigas]
Unigene0026446	688	56.6215	23.8056	-1.25005	0.047092	Down	0.0118713	NA	NA	NA	K18966//sulfinoalanine decarboxylase / aspartate 1-decarboxylase [EC:4.1.1.29 4.1.1.11];K01594//sulfinoalanine decarboxylase [EC:4.1.1.29]	gi|405972800|gb|EKC37548.1|//Cysteine sulfinic acid decarboxylase [Crassostrea gigas]
Unigene0017456	1800	120.302	298.122	1.30924	0.00504644	Up	0.000665746	NA	GO:0004553//hydrolase activity, hydrolyzing O-glycosyl compounds;GO:0030246//carbohydrate binding	GO:0005975//carbohydrate metabolic process	K05546//alpha 1,3-glucosidase [EC:3.2.1.84]	gi|405976423|gb|EKC40929.1|//Neutral alpha-glucosidase AB [Crassostrea gigas]
Unigene0018362	1594	79.1444	28.7704	-1.4599	0.0027879	Down	0.00031686	NA	NA	NA	NA	gi|762160452|ref|XP_011418442.1|//PREDICTED: lisH domain and HEAT repeat-containing protein KIAA1468 homolog isoform X2 [Crassostrea gigas]
Unigene0016022	2262	246.413	120.175	-1.03594	0.00469964	Down	0.000608971	NA	NA	NA	K10803//DNA-repair protein XRCC1	gi|762131110|ref|XP_011448712.1|//PREDICTED: DNA repair protein XRCC1-like [Crassostrea gigas]
Unigene0003832	485	111.916	527.032	2.23548	4.18166e-11	Up	1.79951e-13	NA	NA	NA	NA	NA
Unigene0012973	294	1.59906	20.3791	3.67179	0.000594658	Up	4.60433e-05	NA	NA	NA	K13912//deleted in malignant brain tumors 1 protein	gi|762128312|ref|XP_011447257.1|//PREDICTED: DNA repair protein RAD50-like [Crassostrea gigas]
Unigene0025112	783	49.0845	21.9917	-1.15831	0.0413696	Down	0.0100486	NA	NA	NA	NA	gi|762091026|ref|XP_011427899.1|//PREDICTED: leucine-rich repeat-containing protein 74B-like isoform X4 [Crassostrea gigas]
Unigene0015685	2416	196.417	475.299	1.27492	0.00169813	Up	0.000168833	NA	NA	NA	K12646//ATP-dependent RNA helicase DDX58 [EC:3.6.3.14];K12647//interferon-induced helicase C domain-containing protein 1 [EC:3.6.4.13]	gi|762166251|ref|XP_011421436.1|//PREDICTED: probable ATP-dependent RNA helicase DDX58 isoform X1 [Crassostrea gigas]
Unigene0021261	1148	124.401	27.2789	-2.18914	9.35135e-05	Down	4.78731e-06	NA	NA	NA	K20050//low-density lipoprotein receptor-related protein 3/10/12	gi|762071846|ref|XP_011427202.1|//PREDICTED: low-density lipoprotein receptor-related protein 12-like [Crassostrea gigas]
Unigene0027398	627	36.88	89.7521	1.28311	0.0159848	Up	0.00291457	NA	NA	NA	K12599//antiviral helicase SKI2 [EC:3.6.4.-]	gi|762111990|ref|XP_011438724.1|//PREDICTED: helicase SKI2W-like [Crassostrea gigas]
Unigene0020286	1272	98.9745	430.612	2.12126	2.05901e-07	Up	2.9601e-09	NA	NA	NA	NA	NA
Unigene0027383	625	42.6386	114.623	1.42667	0.0452618	Up	0.0112641	NA	NA	NA	K06491//neural cell adhesion molecule;K10642//E3 ubiquitin-protein ligase DZIP3 [EC:2.3.2.27];K16726//ankyrin repeat domain-containing protein 17	gi|762141729|ref|XP_011454060.1|//PREDICTED: uncharacterized protein LOC105346950 isoform X1 [Crassostrea gigas]
Unigene0030228	440	73.9702	153.234	1.05072	0.0160716	Up	0.00293502	NA	NA	NA	NA	NA
Unigene0026322	697	20.5389	4.48914	-2.19385	0.0155483	Down	0.00281767	NA	NA	NA	K15503//serine/threonine-protein phosphatase 6 regulatory ankyrin repeat subunit B;K15502//serine/threonine-protein phosphatase 6 regulatory ankyrin repeat subunit A;K01580//glutamate decarboxylase [EC:4.1.1.15];K01165//ribonuclease L	gi|762103950|ref|XP_011434502.1|//PREDICTED: serine/threonine-protein phosphatase 6 regulatory ankyrin repeat subunit B-like isoform X2 [Crassostrea gigas]
Unigene0000913	1462	15.7606	53.1042	1.7525	0.00830863	Up	0.00124904	NA	NA	NA	K12567//titin [EC:2.7.11.1]	gi|762129954|ref|XP_011448105.1|//PREDICTED: twitchin-like isoform X13 [Crassostrea gigas]
Unigene0018848	1498	136.229	309.543	1.18411	0.00151929	Up	0.000145913	NA	NA	NA	NA	gi|762093931|ref|XP_011429433.1|//PREDICTED: WD repeat-containing protein KIAA1875-like isoform X1 [Crassostrea gigas]
Unigene0030572	291	4.6612	17.5515	1.91282	0.0315909	Up	0.00708028	NA	NA	NA	NA	NA
Unigene0029683	491	100.288	261.321	1.38167	0.00030472	Up	2.01457e-05	GO:0005759//mitochondrial matrix;GO:0005856//cytoskeleton	GO:0016746//transferase activity, transferring acyl groups;GO:0016747//transferase activity, transferring acyl groups other than amino-acyl groups;GO:0005488//binding	GO:0006520//cellular amino acid metabolic process;GO:0009081//branched-chain amino acid metabolic process;GO:0035337//fatty-acyl-CoA metabolic process	K09699//2-oxoisovalerate dehydrogenase E2 component (dihydrolipoyl transacylase) [EC:2.3.1.168]	gi|762151993|ref|XP_011413994.1|//PREDICTED: lipoamide acyltransferase component of branched-chain alpha-keto acid dehydrogenase complex, mitochondrial-like [Crassostrea gigas]
Unigene0016767	1990	98.137	43.4643	-1.17497	0.0362958	Down	0.00847662	NA	NA	NA	K14209//solute carrier family 36 (proton-coupled amino acid transporter)	gi|762117958|ref|XP_011441849.1|//PREDICTED: proton-coupled amino acid transporter 4-like [Crassostrea gigas]
Unigene0002071	952	108.062	257.546	1.25297	0.021296	Up	0.00425228	NA	NA	NA	K05643//ATP-binding cassette, subfamily A (ABC1), member 3	gi|762152936|ref|XP_011414488.1|//PREDICTED: ATP-binding cassette sub-family A member 3-like [Crassostrea gigas]
Unigene0007906	3418	328.566	148.823	-1.14259	0.0370489	Down	0.00869683	NA	NA	NA	K14802//phospholipid-transporting ATPase [EC:3.6.3.1]	gi|405962725|gb|EKC28374.1|//Putative phospholipid-transporting ATPase IA [Crassostrea gigas]
Unigene0001471	698	302.966	118.871	-1.34977	0.0122802	Down	0.00206701	NA	NA	NA	NA	gi|762160601|ref|XP_011418518.1|//PREDICTED: N-lysine methyltransferase SETD8-like isoform X2 [Crassostrea gigas]
Unigene0027695	609	28.5469	76.232	1.41706	0.0115939	Up	0.00191029	NA	NA	NA	NA	NA
Unigene0008623	1664	224.181	76.1064	-1.55857	7.60757e-06	Down	2.26498e-07	NA	NA	NA	NA	gi|762090389|ref|XP_011427574.1|//PREDICTED: uncharacterized protein LOC105328408 isoform X1 [Crassostrea gigas]
Unigene0019818	1336	217.111	61.6515	-1.81623	0.00872937	Down	0.00132926	GO:0016021//integral component of membrane	NA	NA	NA	gi|762144555|ref|XP_011455546.1|//PREDICTED: uncharacterized protein LOC105347973 [Crassostrea gigas]
Unigene0023308	932	101.705	32.5659	-1.64296	0.000742855	Down	6.03611e-05	NA	NA	NA	K06238//collagen, type VI, alpha;K02599//Notch 1	gi|762114863|ref|XP_011440226.1|//PREDICTED: cartilage matrix protein-like [Crassostrea gigas]
Unigene0006202	1075	77.8542	238.005	1.61215	1.56352e-05	Up	5.39764e-07	NA	NA	NA	K12405//3-hydroxyacyl-CoA dehydrogenase / 3a,7a,12a-trihydroxy-5b-cholest-24-enoyl-CoA hydratase / enoyl-CoA hydratase 2 [EC:1.1.1.35 4.2.1.107 4.2.1.119]	gi|762084138|ref|XP_011424543.1|//PREDICTED: peroxisomal multifunctional enzyme type 2-like [Crassostrea gigas]
Unigene0008890	1107	13.4107	3.18206	-2.07535	0.0270018	Down	0.00578267	NA	NA	NA	K12461//fibroblast growth factor receptor substrate 2	gi|762096847|ref|XP_011430972.1|//PREDICTED: uncharacterized protein LOC105330769 [Crassostrea gigas]
Unigene0006876	362	58.7477	251.333	2.09699	0.000312509	Up	2.07602e-05	NA	NA	NA	NA	NA
Unigene0022494	1017	99.4575	15.4786	-2.68381	1.42664e-06	Down	2.94687e-08	NA	NA	NA	NA	gi|762138517|ref|XP_011452583.1|//PREDICTED: serine/arginine repetitive matrix protein 2-like isoform X4 [Crassostrea gigas]
Unigene0001355	231	142.784	297.305	1.05811	0.000823518	Up	6.87249e-05	NA	NA	NA	K12886//heterogeneous nuclear ribonucleoprotein K	gi|762141701|ref|XP_011454044.1|//PREDICTED: heterogeneous nuclear ribonucleoprotein K-like isoform X4 [Crassostrea gigas]
Unigene0021154	1162	101.88	32.4291	-1.65151	0.00164606	Down	0.000162135	NA	NA	NA	NA	gi|762110896|ref|XP_011438151.1|//PREDICTED: uncharacterized protein LOC105335766 [Crassostrea gigas]
Unigene0027029	653	1264.49	19574.4	3.95233	5.95778e-14	Up	1.04452e-16	NA	NA	NA	K17495//CUB and sushi domain-containing protein;K13046//tolkin [EC:3.4.24.-]	gi|762165165|ref|XP_011420902.1|//PREDICTED: uncharacterized protein LOC105323535 [Crassostrea gigas]
Unigene0017611	1763	187.649	85.0861	-1.14105	0.00386839	Down	0.000475105	NA	NA	NA	K17725//sulfur dioxygenase [EC:1.13.11.18]	gi|762169352|ref|XP_011423078.1|//PREDICTED: beta-lactamase-like protein 2 [Crassostrea gigas]
Unigene0018825	1504	12.532	2.62631	-2.25451	0.0287843	Down	0.00630171	NA	NA	NA	K10614//E3 ubiquitin-protein ligase HERC3 [EC:2.3.2.26];K10615//E3 ubiquitin-protein ligase HERC4 [EC:2.3.2.26]	gi|919071269|ref|XP_013417019.1|//PREDICTED: uncharacterized protein LOC106178413 [Lingula anatina]
Unigene0000911	688	6.78892	40.4669	2.57549	8.52737e-05	Up	4.28394e-06	NA	NA	NA	K12567//titin [EC:2.7.11.1]	gi|405970416|gb|EKC35324.1|//Titin [Crassostrea gigas]
Unigene0016131	2218	682.698	1430.73	1.06743	0.0171785	Up	0.00321128	NA	GO:0016301//kinase activity	GO:0009987//cellular process	K17530//doublecortin-like kinase 3 [EC:2.7.11.1]	gi|762104301|ref|XP_011434684.1|//PREDICTED: serine/threonine-protein kinase DCLK1-like isoform X4 [Crassostrea gigas]
Unigene0015629	2464	881.499	414.562	-1.08837	0.00142734	Down	0.000134676	GO:0044424//intracellular part;GO:0034518//RNA cap binding complex;GO:0005737//cytoplasm	GO:0008135//translation factor activity, RNA binding;GO:0003743//translation initiation factor activity	GO:0006413//translational initiation;GO:0006412//translation	K03259//translation initiation factor 4E	gi|762089041|ref|XP_011426855.1|//PREDICTED: eukaryotic translation initiation factor 4E-like [Crassostrea gigas]
Unigene0014841	2945	94.3812	211.934	1.16705	0.0289414	Up	0.00635178	NA	NA	NA	NA	NA
Unigene0006745	1238	62.7217	19.9332	-1.65379	0.00309758	Down	0.000360303	NA	NA	NA	K17548//protein kinase domain-containing protein, cytoplasmic	gi|762118145|ref|XP_011441950.1|//PREDICTED: uncharacterized protein LOC105338496 isoform X3 [Crassostrea gigas]
Unigene0020566	1236	27.5251	9.24371	-1.5742	0.0360519	Down	0.0083904	NA	NA	NA	K19921//polycystic kidney disease and receptor for egg jelly-related protein	gi|762070521|ref|XP_011454490.1|//PREDICTED: uncharacterized protein LOC105347188 [Crassostrea gigas]
Unigene0009316	1878	700.321	4483.78	2.67863	1.22436e-24	Up	3.51255e-28	NA	NA	NA	K15004//cytochrome P450 family 12 [EC:1.14.-.-];K17960//cytochrome P450 family 49 subfamily A	gi|762123869|ref|XP_011444932.1|//PREDICTED: cytochrome P450 27C1-like [Crassostrea gigas]
Unigene0014931	2880	244.292	849.313	1.79769	3.18587e-05	Up	1.29584e-06	NA	NA	NA	K14650//transcription initiation factor TFIID subunit 3	gi|762105560|ref|XP_011435349.1|//PREDICTED: transcription initiation factor TFIID subunit 3-like isoform X1 [Crassostrea gigas]
Unigene0023985	877	104.501	374.1	1.83991	2.1427e-05	Up	8.06646e-07	NA	NA	NA	NA	NA
Unigene0001850	237	8.64099	1.64955	-2.38912	0.0312621	Down	0.00698866	NA	NA	NA	NA	NA
Unigene0007853	6490	523.633	1166.24	1.15523	0.00025125	Up	1.6018e-05	NA	NA	NA	K10691//E3 ubiquitin-protein ligase UBR4 [EC:2.3.2.27]	gi|762134177|ref|XP_011450311.1|//PREDICTED: E3 ubiquitin-protein ligase UBR4-like [Crassostrea gigas]
Unigene0028863	541	33.2392	11.7357	-1.50199	0.0313982	Down	0.00702309	NA	NA	NA	NA	gi|762146188|ref|XP_011456390.1|//PREDICTED: RING finger protein 141-like [Crassostrea gigas]
Unigene0016164	2206	207.636	69.0304	-1.58875	0.0089357	Down	0.00136924	NA	GO:0070011//peptidase activity, acting on L-amino acid peptides	GO:0006508//proteolysis	K06059//disintegrin and metalloproteinase domain-containing protein 17 [EC:3.4.24.86]	gi|762118072|ref|XP_011441911.1|//PREDICTED: ADAM 17-like protease [Crassostrea gigas]
Unigene0019262	1422	23.8211	6.76499	-1.81608	0.0218878	Down	0.00440811	NA	NA	NA	K06255//heparan sulfate proteoglycan 2 (perlecan);K06254//agrin	gi|762151584|ref|XP_011413779.1|//PREDICTED: pikachurin-like [Crassostrea gigas]
Unigene0029913	471	82.2088	282.976	1.78332	2.83469e-06	Up	6.73103e-08	NA	NA	NA	NA	NA
Unigene0024327	840	127.722	319.034	1.3207	0.00630816	Up	0.000884764	NA	NA	NA	NA	NA
Unigene0008626	2603	257.467	123.594	-1.05878	0.02377	Down	0.00491221	NA	NA	NA	NA	gi|961094876|ref|XP_014773336.1|//PREDICTED: protein FAM89A-like isoform X2 [Octopus bimaculoides]
Unigene0017077	1901	112.489	54.8223	-1.03695	0.0215721	Down	0.00432392	NA	NA	NA	NA	gi|762157291|ref|XP_011416796.1|//PREDICTED: putative homeodomain transcription factor 1 isoform X3 [Crassostrea gigas]
Unigene0015329	2594	274.548	76.3939	-1.84553	7.40272e-06	Down	2.17604e-07	NA	NA	NA	K07369//mucosa-associated lymphoid tissue lymphoma translocation protein 1 [EC:3.4.22.-]	gi|762154151|ref|XP_011415135.1|//PREDICTED: mucosa-associated lymphoid tissue lymphoma translocation protein 1-like [Crassostrea gigas]
Unigene0003405	345	31.7333	81.3018	1.35729	0.00833198	Up	0.00125361	NA	NA	NA	NA	NA
Unigene0026562	681	217.577	583.268	1.42263	0.000410647	Up	2.92038e-05	NA	NA	NA	K19946//optineurin	gi|762146830|ref|XP_011456711.1|//PREDICTED: optineurin-like [Crassostrea gigas]
Unigene0020552	1239	225.563	536.096	1.24896	0.00439671	Up	0.000561309	NA	NA	NA	NA	gi|871222183|ref|XP_012936042.1|//PREDICTED: PRKR-interacting protein 1 homolog [Aplysia californica]
Unigene0002609	333	37.5778	12.7057	-1.56441	0.0479904	Down	0.0121888	NA	GO:0016853//isomerase activity	NA	K09582//protein disulfide-isomerase A4 [EC:5.3.4.1]	gi|762162034|ref|XP_011419262.1|//PREDICTED: protein disulfide-isomerase A4-like isoform X2 [Crassostrea gigas]
Unigene0020796	1197	11.6356	34.4243	1.56489	0.0141093	Up	0.00248446	NA	NA	NA	NA	NA
Unigene0013051	298	3.93268	15.1934	1.94986	0.041169	Up	0.00998073	NA	NA	NA	NA	NA
Unigene0026774	667	34.0095	7.85259	-2.1147	0.010363	Down	0.00165415	NA	GO:0016627//oxidoreductase activity, acting on the CH-CH group of donors	GO:0006631//fatty acid metabolic process;GO:0044710//single-organism metabolic process;GO:0055114//oxidation-reduction process	K00232//acyl-CoA oxidase [EC:1.3.3.6]	gi|762154363|ref|XP_011415247.1|//PREDICTED: peroxisomal acyl-coenzyme A oxidase 1-like isoform X3 [Crassostrea gigas]
Unigene0012660	409	14.8205	3.65129	-2.02112	0.0349997	Down	0.00808638	NA	NA	NA	NA	NA
Unigene0033373	309	94.5289	293.136	1.63274	0.0004067	Up	2.88843e-05	NA	NA	NA	NA	NA
Unigene0002207	2784	288.21	86.7211	-1.73267	0.000264623	Down	1.7073e-05	NA	NA	NA	NA	gi|762127869|ref|XP_011447022.1|//PREDICTED: muscle M-line assembly protein unc-89-like isoform X4 [Crassostrea gigas]
Unigene0031879	939	380.468	1592.36	2.06532	1.69666e-09	Up	1.20607e-11	NA	NA	NA	K14398//cleavage and polyadenylation specificity factor subunit 6/7	gi|762082242|ref|XP_011423926.1|//PREDICTED: cleavage and polyadenylation specificity factor subunit 6-like isoform X3 [Crassostrea gigas]
Unigene0000927	747	121.307	16.0544	-2.91762	2.11205e-07	Down	3.05656e-09	NA	NA	NA	NA	gi|762085471|ref|XP_011425049.1|//PREDICTED: uncharacterized protein LOC105326615 isoform X1 [Crassostrea gigas]
Unigene0009188	1335	39.2178	11.7158	-1.74305	0.00725281	Down	0.00105316	NA	NA	NA	NA	gi|762165473|ref|XP_011421061.1|//PREDICTED: uncharacterized protein LOC105323685 isoform X2 [Crassostrea gigas]
Unigene0013641	5413	372.968	168.359	-1.14751	0.00204785	Down	0.00021333	GO:0044459//plasma membrane part	NA	NA	K06093//partitioning defective protein 6	gi|405966644|gb|EKC31904.1|//Partitioning defective 6-like protein beta [Crassostrea gigas]
Unigene0025016	791	95.5247	33.5035	-1.51156	0.0218878	Down	0.00440752	NA	NA	NA	K10100//F-box protein 6	gi|919023536|ref|XP_013395680.1|//PREDICTED: F-box only protein 44-like isoform X1 [Lingula anatina]
Unigene0016295	2151	431.534	1108.2	1.36068	0.000248523	Up	1.57776e-05	NA	GO:0016787//hydrolase activity	NA	NA	gi|762091113|ref|XP_011427943.1|//PREDICTED: serine/arginine repetitive matrix protein 2-like isoform X2 [Crassostrea gigas]
Unigene0005084	2982	291	111.141	-1.38863	0.000142931	Down	7.98694e-06	GO:0016021//integral component of membrane	GO:0008270//zinc ion binding	NA	K15701//E3 ubiquitin-protein ligase RNF130 [EC:2.3.2.27]	gi|762158396|ref|XP_011417376.1|//PREDICTED: RING finger protein 150-like [Crassostrea gigas]
Unigene0008298	463	381.924	2778.6	2.863	1.55038e-13	Up	3.06341e-16	NA	NA	NA	NA	gi|762087543|ref|XP_011426065.1|//PREDICTED: fibrocystin-L-like isoform X4 [Crassostrea gigas]
Unigene0015420	2562	166.295	44.7545	-1.89364	4.45519e-07	Down	7.45585e-09	NA	NA	NA	K02187//caspase 3 [EC:3.4.22.56];K04398//caspase 8 [EC:3.4.22.61];K04397//caspase 7 [EC:3.4.22.60]	gi|405969653|gb|EKC34609.1|//Cytochrome P450 1A1 [Crassostrea gigas]
Unigene0023413	927	612.941	24.6992	-4.63321	5.53744e-15	Down	7.41362e-18	NA	NA	NA	K10405//kinesin family member C1	gi|762071039|ref|XP_011424996.1|//PREDICTED: uncharacterized protein LOC105326565 [Crassostrea gigas]
Unigene0019171	1438	58.6733	134.42	1.19597	0.0114746	Up	0.00188386	NA	NA	NA	NA	NA
Unigene0007863	884	75.3331	36.3545	-1.05115	0.0461679	Down	0.0115688	NA	NA	NA	K20091//chromodomain-helicase-DNA-binding protein 2 [EC:3.6.4.12]	gi|762088356|ref|XP_011426492.1|//PREDICTED: chromodomain-helicase-DNA-binding protein 1-like isoform X5 [Crassostrea gigas]
Unigene0017451	1792	13.9974	2.14466	-2.70634	0.00701388	Down	0.00100856	NA	NA	NA	NA	NA
Unigene0029011	531	85.3811	34.3807	-1.31232	0.0331486	Down	0.007527	NA	GO:0005509//calcium ion binding	NA	K14757//calbindin D28	gi|762138872|ref|XP_011452774.1|//PREDICTED: calbindin-32-like isoform X2 [Crassostrea gigas]
Unigene0011114	548	123.528	18.801	-2.71596	0.00177803	Down	0.000178818	NA	NA	NA	NA	NA
Unigene0009181	2422	55.6946	14.1399	-1.97776	0.0118363	Down	0.00197091	NA	NA	NA	NA	gi|762108830|ref|XP_011437051.1|//PREDICTED: uncharacterized protein LOC105335072 [Crassostrea gigas]
Unigene0023175	947	28.9264	124.478	2.10543	2.1365e-06	Up	4.78772e-08	NA	NA	NA	NA	NA
Unigene0014572	3229	166.059	433.362	1.38388	0.000457166	Up	3.33038e-05	NA	NA	NA	K11540//carbamoyl-phosphate synthase / aspartate carbamoyltransferase / dihydroorotase [EC:6.3.5.5 2.1.3.2 3.5.2.3]	gi|762154045|ref|XP_011415079.1|//PREDICTED: CAD protein-like isoform X2 [Crassostrea gigas]
Unigene0002516	1794	827.523	406.854	-1.02429	0.00266739	Down	0.00029904	GO:0016021//integral component of membrane	NA	NA	K10454//kelch-like protein 17 (actinfilin);K10443//kelch-like protein 2/3;K10446//kelch-like protein 8	gi|762090469|ref|XP_011427613.1|//PREDICTED: zinc finger and BTB domain-containing protein 5-like [Crassostrea gigas]
Unigene0004696	750	21.8597	6.96512	-1.65005	0.0356076	Down	0.00826089	NA	NA	NA	K04974//transient receptor potential cation channel subfamily V member 5	gi|762124794|ref|XP_011445417.1|//PREDICTED: transient receptor potential cation channel subfamily V member 6-like isoform X9 [Crassostrea gigas]
Unigene0010649	1610	104.107	24.5584	-2.08377	0.00129175	Down	0.000119124	NA	NA	NA	K10641//E3 ubiquitin-protein ligase LRSAM1 [EC:2.3.2.27];K10130//leucine-rich repeats and death domain-containing protein	gi|762163870|ref|XP_011420233.1|//PREDICTED: leucine-rich repeat and calponin homology domain-containing protein 2-like isoform X8 [Crassostrea gigas]
Unigene0005211	933	65.4023	20.0708	-1.70424	0.00104541	Down	9.19414e-05	NA	NA	NA	NA	NA
Unigene0025302	770	69.4156	258.893	1.89902	1.8039e-05	Up	6.47475e-07	NA	NA	NA	NA	NA
Unigene0014064	3958	99.6135	235.416	1.2408	0.00521805	Up	0.000694784	NA	NA	NA	K18407//tudor domain-containing protein 5	gi|762097017|ref|XP_011431063.1|//PREDICTED: tudor domain-containing protein 5-like [Crassostrea gigas]
Unigene0012254	495	36.7975	10.6957	-1.78257	0.00503359	Down	0.000663476	NA	NA	NA	NA	gi|405966701|gb|EKC31952.1|//Histone H4 transcription factor [Crassostrea gigas]
Unigene0015770	2369	57.2604	17.9647	-1.67237	0.0121439	Down	0.00203967	NA	NA	NA	K09228//KRAB domain-containing zinc finger protein	gi|762106088|ref|XP_011435627.1|//PREDICTED: zinc finger protein 99-like [Crassostrea gigas]
Unigene0025284	773	49.4026	18.5712	-1.41152	0.0490324	Down	0.0125404	NA	NA	NA	NA	NA
Unigene0002267	1110	146.002	65.4172	-1.15824	0.0159483	Down	0.0029064	NA	NA	NA	K10149//tumor protein p63	gi|822885140|tpg|DAA64752.1|//TPA_inf: DeltaNp63alpha [Crassostrea gigas]
Unigene0001774	497	80.9329	281.487	1.79827	1.80274e-06	Up	3.93073e-08	NA	GO:0046914//transition metal ion binding;GO:0046906//tetrapyrrole binding;GO:0016491//oxidoreductase activity	GO:0044710//single-organism metabolic process	K00512//steroid 17alpha-monooxygenase / 17alpha-hydroxyprogesterone deacetylase [EC:1.14.14.19 1.14.14.32]	gi|765826476|ref|NP_001292231.1|//steroid 17-alpha-hydroxylase/17,20 lyase-like [Crassostrea gigas]
Unigene0024370	840	53.4974	10.2881	-2.37849	0.000635359	Down	5.00453e-05	GO:0033269//internode region of axon;GO:0005929//cilium;GO:0070062//extracellular exosome;GO:0005634//nucleus;GO:0005874//microtubule;GO:0043209//myelin sheath;GO:0005737//cytoplasm;GO:0043025//neuronal cell body	GO:0005525//GTP binding;GO:0005200//structural constituent of cytoskeleton;GO:0003924//GTPase activity	GO:0007017//microtubule-based process	K07375//tubulin beta	gi|998725053|ref|XP_015500572.1|//PREDICTED: tubulin beta-4B chain isoform X1 [Parus major]
Unigene0009040	1543	50.3778	15.8204	-1.671	0.0042362	Down	0.000535254	NA	NA	NA	K10054//probable transcription factor PML;K10790//three prime repair exonuclease 1 [EC:3.1.11.2];K09488//TNF receptor-associated protein 1	gi|762096853|ref|XP_011430975.1|//PREDICTED: uncharacterized protein LOC105330772 [Crassostrea gigas]
Unigene0001404	1616	48.9554	16.7188	-1.54999	0.0103731	Down	0.0016574	GO:0016020//membrane	NA	NA	NA	gi|762159824|ref|XP_011418109.1|//PREDICTED: E3 ubiquitin-protein ligase RGLG1-like [Crassostrea gigas]
Unigene0027628	613	13.4148	2.44026	-2.45872	0.0428263	Down	0.0105059	NA	GO:1901363//heterocyclic compound binding;GO:0097159//organic cyclic compound binding;GO:0003824//catalytic activity	NA	K06030//mitofusin [EC:3.6.5.-];K16288//receptor-interacting serine/threonine-protein kinase 5 [EC:2.7.11.1];K00485//dimethylaniline monooxygenase (N-oxide forming) [EC:1.14.13.8];K16527//A-kinase anchor protein 11	gi|762102196|ref|XP_011433587.1|//PREDICTED: transmembrane GTPase Marf-like [Crassostrea gigas]
Unigene0008587	2022	462.087	124.858	-1.88787	4.54215e-07	Down	7.6593e-09	NA	NA	NA	K10352//myosin heavy chain	gi|762117756|ref|XP_011441743.1|//PREDICTED: ELKS/Rab6-interacting/CAST family member 1-like isoform X1 [Crassostrea gigas]
Unigene0015121	2743	37.3242	6.13042	-2.60606	0.000280767	Down	1.8306e-05	NA	NA	NA	NA	gi|762129327|ref|XP_011447785.1|//PREDICTED: uncharacterized protein LOC105342516 [Crassostrea gigas]
Unigene0019954	1313	22.7915	52.1456	1.19405	0.0451551	Up	0.0112273	NA	GO:0043565//sequence-specific DNA binding;GO:0003700//transcription factor activity, sequence-specific DNA binding	GO:0006355//regulation of transcription, DNA-templated	NA	gi|762114196|ref|XP_011439871.1|//PREDICTED: cyclic AMP-dependent transcription factor ATF-3-like [Crassostrea gigas]
Unigene0017223	1855	129.002	42.5518	-1.6001	0.00242095	Down	0.000265316	NA	NA	NA	K10645//E3 ubiquitin-protein ligase mind-bomb [EC:2.3.2.27]	gi|762160884|ref|XP_011418657.1|//PREDICTED: transient receptor potential cation channel subfamily A member 1-like isoform X3 [Crassostrea gigas]
Unigene0012180	535	58.2511	17.6149	-1.72549	0.00251909	Down	0.000279214	NA	NA	NA	NA	gi|762121212|ref|XP_011443525.1|//PREDICTED: uncharacterized protein LOC105339619 isoform X1 [Crassostrea gigas]
Unigene0021635	1104	61.513	184.651	1.58584	0.0023176	Up	0.000250148	NA	NA	NA	NA	NA
Unigene0017651	1752	109.767	304.465	1.47183	1.71395e-06	Up	3.71517e-08	NA	GO:0036459//thiol-dependent ubiquitinyl hydrolase activity	GO:0044267//cellular protein metabolic process;GO:0006508//proteolysis	K11848//ubiquitin carboxyl-terminal hydrolase 20/33 [EC:3.4.19.12]	gi|762101535|ref|XP_011433250.1|//PREDICTED: ubiquitin carboxyl-terminal hydrolase 20-like [Crassostrea gigas]
Unigene0011619	424	6.87286	28.8962	2.0719	0.00399572	Up	0.000496616	NA	NA	NA	NA	gi|762081924|ref|XP_011422687.1|//PREDICTED: nidogen-2-like [Crassostrea gigas]
Unigene0030006	468	3.08252	33.5285	3.44321	0.00185006	Up	0.000187359	NA	NA	NA	K16061//baculoviral IAP repeat-containing protein 7/8	gi|795079157|ref|XP_011876982.1|//PREDICTED: baculoviral IAP repeat-containing protein 7-B-like [Vollenhovia emeryi]
Unigene0015301	2621	306.226	152.84	-1.00257	0.00129125	Down	0.000118995	NA	NA	NA	K16471//Fas-binding factor 1	gi|762155003|ref|XP_011415590.1|//PREDICTED: uncharacterized protein LOC105319668 [Crassostrea gigas]
Unigene0019751	1342	260.036	105.936	-1.29552	0.00505978	Down	0.000668379	NA	NA	NA	NA	gi|762097742|ref|XP_011431449.1|//PREDICTED: uncharacterized protein LOC105331099 isoform X3 [Crassostrea gigas]
Unigene0002447	281	30.6121	108.285	1.82266	0.00419964	Up	0.000528787	NA	NA	NA	K10624//E3 ubiquitin-protein ligase RBBP6 [EC:2.3.2.27]	gi|762170697|ref|XP_011423779.1|//PREDICTED: E3 ubiquitin-protein ligase RBBP6-like [Crassostrea gigas]
Unigene0003104	841	814.543	238.182	-1.77393	0.000813692	Down	6.77493e-05	NA	NA	NA	K12382//saposin	gi|762124495|ref|XP_011445263.1|//PREDICTED: LOW QUALITY PROTEIN: uncharacterized protein LOC105340758 [Crassostrea gigas]
Unigene0020791	1205	18.613	77.3419	2.05494	6.64762e-06	Up	1.89883e-07	NA	NA	NA	K12968//double-stranded RNA-specific adenosine deaminase [EC:3.5.4.37];K13194//double stranded RNA-specific editase B [EC:3.5.-.-]	gi|762126608|ref|XP_011446365.1|//PREDICTED: double-stranded RNA-specific adenosine deaminase-like isoform X2 [Crassostrea gigas]
Unigene0012023	334	5.72933	38.0563	2.7317	0.00171108	Up	0.000170611	GO:0016021//integral component of membrane	NA	NA	NA	gi|762134243|ref|XP_011450344.1|//PREDICTED: uncharacterized protein LOC105344292 [Crassostrea gigas]
Unigene0018479	1565	43.1684	7.42952	-2.53863	0.0011416	Down	0.000102298	NA	NA	NA	K07466//replication factor A1	gi|762141498|ref|XP_011453937.1|//PREDICTED: uncharacterized protein LOC105346885 [Crassostrea gigas]
Unigene0003286	383	14.7258	60.0597	2.02806	0.00427985	Up	0.00054257	NA	NA	NA	NA	NA
Unigene0012309	576	100.847	37.2921	-1.43522	0.0348476	Down	0.00804458	GO:0005622//intracellular	GO:0004198//calcium-dependent cysteine-type endopeptidase activity;GO:0008233//peptidase activity	GO:0006508//proteolysis	K08574//calpain-5 [EC:3.4.22.-]	gi|762144709|ref|XP_011455620.1|//PREDICTED: calpain-5-like isoform X2 [Crassostrea gigas]
Unigene0004393	534	8264.16	18508.9	1.16328	0.000791848	Up	6.54442e-05	GO:0016020//membrane;GO:0005739//mitochondrion	GO:0003735//structural constituent of ribosome	GO:0006810//transport;GO:0006412//translation;GO:0051234//establishment of localization	K15118//solute carrier family 25, member 38	gi|762170190|ref|XP_011423517.1|//PREDICTED: solute carrier family 25 member 38-like [Crassostrea gigas]
Unigene0002710	544	9.75891	51.1502	2.38995	0.00712099	Up	0.00102964	NA	NA	NA	NA	NA
Unigene0032836	2617	257.4	57.0719	-2.17316	1.08031e-06	Down	2.10858e-08	NA	NA	NA	NA	gi|762130859|ref|XP_011448577.1|//PREDICTED: deleted in autism protein 1 homolog [Crassostrea gigas]
Unigene0019427	1396	109.491	40.4471	-1.4367	0.0411193	Down	0.00995902	NA	NA	NA	K11997//tripartite motif-containing protein 2/3	gi|762127007|ref|XP_011446573.1|//PREDICTED: uncharacterized protein LOC105341647 [Crassostrea gigas]
Unigene0018126	1643	72.7478	26.6949	-1.44634	0.0231154	Down	0.00472978	NA	NA	GO:0009987//cellular process	K16449//regulator of G-protein signaling	gi|405952553|gb|EKC20350.1|//Zinc transporter ZIP14 [Crassostrea gigas]
Unigene0017748	1725	122.68	279.812	1.18955	0.00277125	Up	0.000314307	NA	NA	NA	K10601//E3 ubiquitin-protein ligase synoviolin [EC:2.3.2.27]	gi|405976577|gb|EKC41079.1|//E3 ubiquitin-protein ligase synoviolin-A [Crassostrea gigas]
Unigene0023109	951	60.2551	145.75	1.27434	0.0107657	Up	0.00173475	NA	NA	NA	NA	NA
Unigene0018580	1550	21.2265	3.34024	-2.66784	0.00272729	Down	0.000307408	NA	NA	NA	K10392//kinesin family member 1	gi|405978623|gb|EKC43000.1|//hypothetical protein CGI_10010829 [Crassostrea gigas]
Unigene0011377	651	4418.6	12220.7	1.46767	0.00201862	Up	0.000209448	NA	NA	NA	NA	gi|762085657|ref|XP_011425146.1|//PREDICTED: mitotic apparatus protein p62-like [Crassostrea gigas]
Unigene0024933	799	98.0045	418.107	2.09295	3.62759e-06	Up	9.04267e-08	NA	NA	NA	NA	gi|762136134|ref|XP_011451330.1|//PREDICTED: uncharacterized protein LOC105345050 [Crassostrea gigas]
Unigene0020496	1235	134.929	37.7638	-1.83712	0.000243157	Down	1.53935e-05	NA	NA	NA	K00108//choline dehydrogenase [EC:1.1.99.1];K17935//sorting nexin-29;K04911//potassium voltage-gated channel Eag-related subfamily H member 8	gi|585697192|ref|XP_006822339.1|//PREDICTED: RNA-directed DNA polymerase from mobile element jockey-like, partial [Saccoglossus kowalevskii]
Unigene0007320	888	88.5943	260.97	1.5586	0.00118512	Up	0.000106873	NA	NA	NA	NA	gi|762083265|ref|XP_011424282.1|//PREDICTED: uncharacterized protein LOC105326112 isoform X2 [Crassostrea gigas]
Unigene0028808	544	12.0965	105.639	3.12649	2.02676e-10	Up	1.10476e-12	NA	NA	NA	NA	NA
Unigene0023388	928	229.004	64.002	-1.83919	0.00600826	Down	0.000831401	NA	NA	NA	K09488//TNF receptor-associated protein 1	gi|405953234|gb|EKC20936.1|//hypothetical protein CGI_10004990 [Crassostrea gigas]
Unigene0027903	597	23.3635	6.28903	-1.89335	0.0170595	Down	0.00317687	NA	NA	NA	NA	gi|762121178|ref|XP_011443508.1|//PREDICTED: uncharacterized protein LOC105339602 [Crassostrea gigas]
Unigene0006431	800	228.533	1288.78	2.49554	1.34323e-11	Up	4.83992e-14	NA	NA	NA	NA	NA
Unigene0008530	3417	229.842	49.2983	-2.22103	6.443e-05	Down	3.04374e-06	GO:0005622//intracellular	GO:0097159//organic cyclic compound binding;GO:1901363//heterocyclic compound binding;GO:0005525//GTP binding;GO:0036094//small molecule binding	GO:0007264//small GTPase mediated signal transduction	K07905//Ras-related protein Rab-11B	gi|762085755|ref|XP_011425191.1|//PREDICTED: ras-related protein Rab-11B-like [Crassostrea gigas]
Unigene0027694	609	83.5303	32.0166	-1.38348	0.0218864	Down	0.00440644	NA	NA	NA	K04438//proto-oncogene C-crk	gi|762095572|ref|XP_011430292.1|//PREDICTED: adapter molecule Crk-like [Crassostrea gigas]
Unigene0026070	717	33.0378	6.85988	-2.26786	0.0027124	Down	0.000305557	NA	NA	NA	NA	gi|762091028|ref|XP_011427900.1|//PREDICTED: leucine-rich repeat-containing protein 74B-like isoform X5 [Crassostrea gigas]
Unigene0020502	1241	3.66379	83.5454	4.51115	3.26463e-08	Up	3.46537e-10	NA	NA	NA	NA	gi|762125554|ref|XP_011445806.1|//PREDICTED: uncharacterized protein LOC105341147 isoform X3 [Crassostrea gigas]
Unigene0001789	3629	117.402	36.7904	-1.67405	0.00395628	Down	0.000489191	NA	NA	NA	K20478//golgin subfamily B member 1	gi|762092396|ref|XP_011428631.1|//PREDICTED: golgin subfamily B member 1-like isoform X4 [Crassostrea gigas]
Unigene0021426	1127	141.592	65.8086	-1.10539	0.00845048	Down	0.00127736	NA	NA	NA	K09269//transcription factor SOX5/6/13 (SOX group D)	gi|762086212|ref|XP_011425378.1|//PREDICTED: transcription factor SOX-5-like isoform X2 [Crassostrea gigas]
Unigene0032228	296	65.6061	393.717	2.58526	5.77591e-07	Up	1.0108e-08	NA	NA	NA	K06491//neural cell adhesion molecule	gi|762085328|ref|XP_011424974.1|//PREDICTED: neural cell adhesion molecule 1-like isoform X5 [Crassostrea gigas]
Unigene0014001	4103	242.307	718.077	1.5673	7.68457e-06	Up	2.2977e-07	NA	NA	NA	K14031//nuclear receptor subfamily 2 group C;K08544//testicular receptor 4	gi|762110834|ref|XP_011438118.1|//PREDICTED: orphan steroid hormone receptor 2-like isoform X3 [Crassostrea gigas]
Unigene0012389	252	6.01084	24.1478	2.00625	0.0240097	Up	0.00498136	NA	NA	NA	NA	NA
Unigene0027060	648	30.9286	79.0958	1.35466	0.0102051	Up	0.00161839	NA	NA	NA	NA	NA
Unigene0019958	1310	158.387	587.275	1.89058	2.15476e-06	Up	4.84239e-08	NA	NA	NA	K17602//YLP motif-containing protein 1	gi|762120170|ref|XP_011443007.1|//PREDICTED: YLP motif-containing protein 1-like isoform X5 [Crassostrea gigas]
Unigene0019063	1455	114.187	23.8387	-2.26002	6.95638e-06	Down	2.0068e-07	NA	NA	NA	NA	gi|762167444|ref|XP_011422054.1|//PREDICTED: uncharacterized protein LOC105324629 isoform X2 [Crassostrea gigas]
Unigene0003691	1789	193.388	493.502	1.35155	0.000323662	Up	2.16972e-05	NA	NA	GO:0006810//transport	K14007//protein transport protein SEC24	gi|762093905|ref|XP_011429419.1|//PREDICTED: protein transport protein Sec24A-like isoform X4 [Crassostrea gigas]
Unigene0019770	1342	145.766	1109.68	2.92841	2.33527e-08	Up	2.34945e-10	NA	NA	NA	K08773//RalA-binding protein 1	gi|762130439|ref|XP_011448355.1|//PREDICTED: ralA-binding protein 1-like isoform X1 [Crassostrea gigas]
Unigene0006725	1177	225.683	777.139	1.78387	4.20021e-08	Up	4.65931e-10	NA	NA	NA	K02154//V-type H+-transporting ATPase subunit a	gi|762091501|ref|XP_011428150.1|//PREDICTED: V-type proton ATPase 116 kDa subunit a isoform 1-like isoform X3 [Crassostrea gigas]
Unigene0024539	828	55.9109	8.14508	-2.77913	7.40589e-06	Down	2.18369e-07	NA	NA	NA	NA	gi|762129612|ref|XP_011447932.1|//PREDICTED: uncharacterized protein LOC105342640 [Crassostrea gigas]
Unigene0026419	691	48.8163	15.6802	-1.63842	0.00784328	Down	0.00116083	NA	NA	NA	NA	NA
Unigene0013257	560	181.576	53.6065	-1.76009	1.76038e-05	Down	6.26055e-07	NA	GO:0004674//protein serine/threonine kinase activity;GO:0004672//protein kinase activity	GO:0009987//cellular process	K17546//probable inactive protein kinase-like protein SgK071	gi|762119117|ref|XP_011442458.1|//PREDICTED: serine/threonine kinase-like domain-containing protein STKLD1 isoform X2 [Crassostrea gigas]
Unigene0022757	975	13.1006	45.3566	1.79168	0.01078	Up	0.00173774	NA	NA	NA	K10798//poly [ADP-ribose] polymerase [EC:2.4.2.30]	gi|762160974|ref|XP_011418705.1|//PREDICTED: poly [ADP-ribose] polymerase 4-like [Crassostrea gigas]
Unigene0009752	1476	58.6785	249.439	2.08778	1.80274e-06	Up	3.93637e-08	GO:0044424//intracellular part	NA	NA	K15075//DNA repair/transcription protein MET18/MMS19	gi|762153011|ref|XP_011414527.1|//PREDICTED: MMS19 nucleotide excision repair protein homolog [Crassostrea gigas]
Unigene0000109	350	233.857	750.611	1.68244	7.23895e-05	Up	3.51206e-06	NA	NA	NA	NA	NA
Unigene0001582	324	4.95135	21.4214	2.11316	0.0160723	Up	0.00293616	NA	NA	NA	NA	NA
Unigene0030175	443	33.3266	7.50481	-2.15079	0.00505645	Down	0.000667295	NA	NA	NA	NA	gi|762129656|ref|XP_011447952.1|//PREDICTED: uncharacterized protein LOC105342660 isoform X6 [Crassostrea gigas]
Unigene0017246	1850	73.7544	27.8125	-1.40699	0.0267449	Down	0.00570899	NA	NA	NA	K15261//poly [ADP-ribose] polymerase 10/14/15 [EC:2.4.2.30]	gi|762087317|ref|XP_011425943.1|//PREDICTED: uncharacterized protein LOC105327272 isoform X4 [Crassostrea gigas]
Unigene0005331	1115	118.698	43.1637	-1.45941	0.0234085	Down	0.00481212	GO:0016021//integral component of membrane	GO:0046872//metal ion binding;GO:0008270//zinc ion binding;GO:0019706//protein-cysteine S-palmitoyltransferase activity;GO:0016491//oxidoreductase activity	NA	K20030//palmitoyltransferase ZDHHC5/8 [EC:2.3.1.225]	gi|762135158|ref|XP_011450822.1|//PREDICTED: palmitoyltransferase ZDHHC5-like isoform X2 [Crassostrea gigas]
Unigene0032162	2865	675.433	2062.88	1.61078	5.58825e-05	Up	2.56335e-06	NA	NA	NA	K17495//CUB and sushi domain-containing protein	gi|762073407|ref|XP_011433505.1|//PREDICTED: proprotein convertase subtilisin/kexin type 5-like [Crassostrea gigas]
Unigene0027827	602	34.9197	114.302	1.71074	0.0012116	Up	0.000109669	NA	NA	NA	NA	NA
Unigene0020418	1254	344.852	147.038	-1.22979	0.00599294	Down	0.000827752	NA	NA	NA	NA	NA
Unigene0014752	3036	489.654	1075.9	1.13571	0.00108803	Up	9.66949e-05	NA	NA	NA	K14301//nuclear pore complex protein Nup107	gi|762139416|ref|XP_011453057.1|//PREDICTED: nuclear pore complex protein Nup107-like [Crassostrea gigas]
Unigene0000100	610	121.856	301.686	1.30787	0.00469479	Up	0.000608193	NA	NA	NA	NA	NA
Unigene0009531	439	107.343	25.6612	-2.06457	0.00100619	Down	8.79143e-05	NA	NA	NA	NA	NA
Unigene0021842	1079	27.9111	7.9183	-1.81757	0.0171498	Down	0.00320299	NA	NA	NA	NA	gi|405961390|gb|EKC27200.1|//Smaug-like protein 1 [Crassostrea gigas]
Unigene0001852	1646	200.977	90.6022	-1.14942	0.00708487	Down	0.00102199	NA	NA	NA	K11844//ubiquitin carboxyl-terminal hydrolase 16/45 [EC:3.4.19.12];K11406//histone deacetylase 4/5 [EC:3.5.1.98]	gi|762083721|ref|XP_011424320.1|//PREDICTED: BRISC and BRCA1-A complex member 1-like [Crassostrea gigas]
Unigene0000280	391	40.2207	471.433	3.55104	7.86751e-23	Up	3.26026e-26	NA	NA	NA	NA	NA
Unigene0007005	1353	192.117	66.5721	-1.529	7.6551e-05	Down	3.77984e-06	NA	NA	NA	K15421//secretion-regulating guanine nucleotide exchange factor;K02258//cytochrome c oxidase assembly protein subunit 11;K10837//O-phosphoseryl-tRNA(Sec) kinase [EC:2.7.1.164]	gi|762132536|ref|XP_011449455.1|//PREDICTED: protein FAM92A1-like isoform X1 [Crassostrea gigas]
Unigene0001457	434	30.6498	117.558	1.93942	0.00253761	Up	0.000281579	NA	NA	NA	NA	gi|405960345|gb|EKC26276.1|//hypothetical protein CGI_10024130 [Crassostrea gigas]
Unigene0020180	1286	124.412	337.351	1.43913	7.6029e-05	Up	3.74195e-06	NA	NA	NA	K00078//dihydrodiol dehydrogenase / D-xylose 1-dehydrogenase (NADP) [EC:1.3.1.20 1.1.1.179]	gi|762165436|ref|XP_011421042.1|//PREDICTED: trans-1,2-dihydrobenzene-1,2-diol dehydrogenase-like [Crassostrea gigas]
Unigene0020561	1236	108.5	295.914	1.44749	0.000415043	Up	2.9609e-05	NA	NA	NA	NA	NA
Unigene0002895	5146	720.72	2645.08	1.8758	5.6336e-11	Up	2.51412e-13	NA	NA	NA	K03909//tissue factor pathway inhibitor	gi|762127426|ref|XP_011446795.1|//PREDICTED: papilin-like isoform X2 [Crassostrea gigas]
Unigene0030721	658	41.3217	191.478	2.21221	3.53964e-06	Up	8.76988e-08	NA	NA	NA	NA	NA
Unigene0033128	229	72.1692	18.3013	-1.97943	0.0357366	Down	0.00829423	NA	NA	NA	K02599//Notch 1	gi|405957079|gb|EKC23315.1|//Fibropellin-1 [Crassostrea gigas]
Unigene0017514	1786	1786.19	15974	3.16077	3.15949e-24	Up	1.00714e-27	NA	NA	NA	K17341//hemicentin;K16857//thrombospondin 1	gi|762085928|ref|XP_011425283.1|//PREDICTED: mucin-5AC-like [Crassostrea gigas]
Unigene0028473	563	92.2575	325.075	1.81704	0.000369717	Up	2.55741e-05	GO:0016021//integral component of membrane	NA	NA	NA	gi|762156524|ref|XP_011416392.1|//PREDICTED: macrophage-expressed gene 1 protein-like [Crassostrea gigas]
Unigene0021897	1074	39.7447	10.8511	-1.87291	0.0174894	Down	0.00329093	NA	NA	NA	K05840//dopamine receptor D5;K04257//olfactory receptor	gi|762135539|ref|XP_011451022.1|//PREDICTED: cytosolic carboxypeptidase-like protein 5 isoform X8 [Crassostrea gigas]
Unigene0004632	990	64.5978	274.826	2.08896	1.95987e-05	Up	7.22198e-07	NA	NA	NA	NA	NA
Unigene0001232	2082	245.65	91.9038	-1.41841	0.0126067	Down	0.00213631	NA	NA	NA	K10281//F-box and leucine-rich repeat protein 15	gi|762123543|ref|XP_011444755.1|//PREDICTED: F-box/LRR-repeat protein 15-like isoform X2 [Crassostrea gigas]
Unigene0004873	460	40.0055	7.09727	-2.49486	0.00263685	Down	0.000294945	NA	NA	NA	NA	gi|762124808|ref|XP_011445423.1|//PREDICTED: uncharacterized protein LOC105340873 [Crassostrea gigas]
Unigene0022389	1024	188.985	44.6021	-2.08309	0.000449447	Down	3.26071e-05	NA	NA	NA	K18772//C->U-editing enzyme APOBEC2 [EC:3.5.4.-]	gi|762160198|ref|XP_011418310.1|//PREDICTED: uncharacterized protein LOC105321637 [Crassostrea gigas]
Unigene0000826	384	10.8358	37.1145	1.77618	0.0357366	Up	0.00829347	NA	NA	NA	NA	NA
Unigene0022701	993	137.112	36.1177	-1.92457	0.0379139	Down	0.00895788	NA	NA	NA	K04397//caspase 7 [EC:3.4.22.60]	gi|762170276|ref|XP_011423561.1|//PREDICTED: uncharacterized protein LOC105325615 [Crassostrea gigas]
Unigene0000372	637	61.9403	25.4548	-1.28294	0.0184585	Down	0.00352802	NA	NA	NA	NA	NA
Unigene0028179	581	49.6011	139.452	1.49132	0.000656459	Up	5.2063e-05	NA	NA	NA	NA	gi|405959500|gb|EKC25534.1|//Epithelial-stromal interaction protein 1 [Crassostrea gigas]
Unigene0016090	2236	77.4861	182.178	1.23334	0.000759258	Up	6.20795e-05	NA	NA	NA	NA	NA
Unigene0032205	3565	138.876	39.2555	-1.82284	0.000399878	Down	2.82978e-05	NA	NA	NA	NA	gi|762166801|ref|XP_011421714.1|//PREDICTED: uncharacterized protein LOC105324349 [Crassostrea gigas]
Unigene0015062	2787	456.105	1394.64	1.61245	0.000111425	Up	5.95292e-06	NA	NA	NA	K09228//KRAB domain-containing zinc finger protein	gi|762165705|ref|XP_011421166.1|//PREDICTED: transcriptional regulator ATRX-like isoform X2 [Crassostrea gigas]
Unigene0022940	971	41.8807	153.932	1.87793	0.00123478	Up	0.000112178	NA	GO:0008236//serine-type peptidase activity	NA	K09625//testisin [EC:3.4.21.-];K09639//transmembrane protease serine 8 [EC:3.4.21.-];K09640//transmembrane protease serine 9 [EC:3.4.21.-]	gi|762162689|ref|XP_011419617.1|//PREDICTED: uncharacterized protein LOC105322546 isoform X3 [Crassostrea gigas]
Unigene0010798	1040	140.844	60.3036	-1.22379	0.0369785	Down	0.00867593	GO:0016021//integral component of membrane	GO:0005315//inorganic phosphate transmembrane transporter activity	GO:0055085//transmembrane transport;GO:0006817//phosphate ion transport	K14640//solute carrier family 20 (sodium-dependent phosphate transporter)	gi|762152635|ref|XP_011414326.1|//PREDICTED: sodium-dependent phosphate transporter 1-like [Crassostrea gigas]
Unigene0028965	535	21.7547	100.063	2.20151	0.000167748	Up	9.72126e-06	NA	NA	NA	NA	NA
Unigene0021439	1122	61.8905	249.083	2.00884	3.18058e-05	Up	1.29267e-06	NA	NA	NA	NA	NA
Unigene0011825	251	102.405	33.0731	-1.63055	0.0472278	Down	0.0119353	NA	NA	NA	K00456//cysteine dioxygenase [EC:1.13.11.20]	gi|405973384|gb|EKC38102.1|//Cysteine dioxygenase type 1 [Crassostrea gigas]
Unigene0026024	716	22.4874	66.4353	1.56283	0.0113835	Up	0.00186659	NA	NA	NA	NA	NA
Unigene0003839	625	48.1618	136.06	1.49828	0.0128944	Up	0.00220148	NA	NA	NA	NA	NA
Unigene0017919	1686	179.168	58.2581	-1.62078	1.31316e-05	Down	4.43707e-07	GO:0005859//muscle myosin complex	GO:0003779//actin binding;GO:0003774//motor activity	GO:0007610//behavior;GO:0032989//cellular component morphogenesis;GO:0007275//multicellular organism development;GO:0048468//cell development	K10352//myosin heavy chain	gi|762079766|ref|XP_011413474.1|//PREDICTED: reticulocyte-binding protein 2 homolog a-like isoform X5 [Crassostrea gigas]
Unigene0018472	1572	1085.56	3059.49	1.49485	3.19112e-08	Up	3.37717e-10	NA	NA	NA	K08378//G protein-coupled receptor 103	gi|405953036|gb|EKC20770.1|//Pyroglutamylated RFamide peptide receptor [Crassostrea gigas]
Unigene0001679	521	69.4711	30.5553	-1.18499	0.0222137	Down	0.00448933	NA	NA	NA	NA	NA
Unigene0003881	1706	117.903	31.1916	-1.91838	9.56468e-06	Down	3.01231e-07	NA	NA	NA	K06085//synovial sarcoma, X breakpoint 2 interacting protein	gi|762072023|ref|XP_011428148.1|//PREDICTED: afadin- and alpha-actinin-binding protein-like isoform X1 [Crassostrea gigas]
Unigene0025066	787	32.9833	121.996	1.88702	6.79249e-05	Up	3.25432e-06	NA	NA	NA	NA	NA
Unigene0021210	1152	21.036	6.59653	-1.67308	0.0423325	Down	0.0103433	NA	NA	NA	K17680//twinkle protein [EC:3.6.4.12]	gi|762086882|ref|XP_011425723.1|//PREDICTED: twinkle protein, mitochondrial-like isoform X1 [Crassostrea gigas]
Unigene0033361	327	42.3482	11.007	-1.94388	0.00222676	Down	0.000237859	NA	NA	NA	NA	NA
Unigene0026348	697	8.7997	1.70741	-2.36565	0.0338607	Down	0.00773687	NA	NA	NA	K12491//Arf-GAP with GTPase, ANK repeat and PH domain-containing protein 1/3	gi|762082343|ref|XP_011423979.1|//PREDICTED: centaurin-gamma-1A-like isoform X22 [Crassostrea gigas]
Unigene0032883	214	52.8629	121.399	1.19943	0.00390934	Up	0.000481269	NA	NA	NA	NA	NA
Unigene0027594	615	33.8984	108.479	1.67812	9.86229e-05	Up	5.10547e-06	NA	NA	NA	NA	gi|405953107|gb|EKC20828.1|//hypothetical protein CGI_10005278 [Crassostrea gigas]
Unigene0015401	2567	138.246	304.906	1.14113	0.00747572	Up	0.00109189	NA	NA	NA	K12571//PAB-dependent poly(A)-specific ribonuclease subunit 2 [EC:3.1.13.4]	gi|762105954|ref|XP_011435555.1|//PREDICTED: PAB-dependent poly(A)-specific ribonuclease subunit PAN2-like [Crassostrea gigas]
Unigene0002630	1252	83.2188	32.4904	-1.35689	0.00628506	Down	0.000880522	NA	NA	NA	K20032//palmitoyltransferase ZDHHC13/17 [EC:2.3.1.225]	gi|762132329|ref|XP_011449348.1|//PREDICTED: probable protein S-acyltransferase 23 isoform X3 [Crassostrea gigas]
Unigene0026308	699	79631.8	469286	2.55905	6.0069e-10	Up	3.72034e-12	NA	GO:0016209//antioxidant activity;GO:0043169//cation binding;GO:0003824//catalytic activity	GO:0072593//reactive oxygen species metabolic process;GO:0044710//single-organism metabolic process	K16627//superoxide dismutase, Cu-Zn family [EC:1.15.1.1];K04565//superoxide dismutase, Cu-Zn family [EC:1.15.1.1]	gi|758343815|gb|AJO68013.1|//superoxide dismutase [Crassostrea hongkongensis]
Unigene0024975	797	650.256	4541.01	2.80393	1.0801e-07	Up	1.36114e-09	NA	NA	NA	K04455//heat shock protein beta-1;K09542//crystallin, alpha B	gi|405975484|gb|EKC40045.1|//Protein lethal(2)essential for life [Crassostrea gigas]
Unigene0002182	369	25.3523	67.863	1.42051	0.0142731	Up	0.00252013	NA	NA	NA	NA	NA
Unigene0027268	634	92.7744	207.037	1.15809	0.000460145	Up	3.37086e-05	NA	NA	NA	NA	NA
Unigene0004583	440	54.8611	17.4161	-1.65536	0.0303876	Down	0.00675345	NA	NA	NA	K04863//voltage-dependent calcium channel beta-2	gi|762094238|ref|XP_011429597.1|//PREDICTED: voltage-dependent L-type calcium channel subunit beta-1-like isoform X7 [Crassostrea gigas]
Unigene0023367	923	96.8482	313.744	1.69579	7.35562e-05	Up	3.59446e-06	NA	NA	NA	NA	NA
Unigene0004981	1094	218.136	461.888	1.08232	0.0194486	Up	0.00377056	NA	NA	NA	NA	NA
Unigene0001610	958	96.9196	260.549	1.42669	0.0027294	Up	0.000307733	NA	NA	NA	NA	NA
Unigene0016383	2111	4.77374	17.5036	1.87446	0.0455512	Up	0.0113753	NA	NA	NA	K16500//protocadherin-15	gi|762098616|ref|XP_011431702.1|//PREDICTED: uncharacterized protein LOC105331283 [Crassostrea gigas]
Unigene0018905	1478	183.482	72.8457	-1.33273	0.0222734	Down	0.00450494	NA	NA	NA	NA	gi|762122949|ref|XP_011444443.1|//PREDICTED: uncharacterized protein LOC105340201 isoform X1 [Crassostrea gigas]
Unigene0021884	1076	45.7825	169.752	1.89056	0.00111941	Up	0.000100055	GO:0005622//intracellular	GO:0005488//binding	GO:0019953//sexual reproduction;GO:0009987//cellular process;GO:0044702//single organism reproductive process	K18408//ATP-dependent RNA helicase TDRD9 [EC:3.6.4.13]	gi|762137662|ref|XP_011452125.1|//PREDICTED: putative ATP-dependent RNA helicase TDRD9 [Crassostrea gigas]
Unigene0011329	729	25.8743	92.2045	1.83332	0.00196993	Up	0.000203077	NA	NA	NA	NA	NA
Unigene0024225	851	40.2829	394.493	3.29176	9.22107e-08	Up	1.14929e-09	NA	NA	NA	NA	NA
Unigene0003153	1373	155.08	57.5596	-1.42989	0.0011416	Down	0.00010233	NA	NA	NA	K13094//RNA-binding protein 5/10	gi|762100409|ref|XP_011432654.1|//PREDICTED: RNA-binding protein 5-like [Crassostrea gigas]
Unigene0005765	937	56.4136	161.761	1.51975	0.0126161	Up	0.00213909	NA	NA	NA	NA	NA
Unigene0005017	1595	48.9209	15.2891	-1.67795	0.0130779	Down	0.00224405	NA	NA	NA	NA	gi|762108958|ref|XP_011437120.1|//PREDICTED: protein FAM135A-like isoform X5 [Crassostrea gigas]
Unigene0016771	1998	92.5119	20.9313	-2.14398	0.00037469	Down	2.59856e-05	GO:0031981//nuclear lumen	GO:0000703//oxidized pyrimidine nucleobase lesion DNA N-glycosylase activity;GO:0004844//uracil DNA N-glycosylase activity	NA	K10800//single-strand selective monofunctional uracil DNA glycosylase [EC:3.2.2.-]	gi|405976466|gb|EKC40972.1|//Single-strand selective monofunctional uracil DNA glycosylase [Crassostrea gigas]
Unigene0023035	961	241.523	117.185	-1.04338	0.0130671	Down	0.00224178	GO:0016020//membrane;GO:0044464//cell part	GO:0005515//protein binding;GO:0016301//kinase activity	GO:0016310//phosphorylation;GO:0006464//cellular protein modification process;GO:0097190//apoptotic signaling pathway;GO:0031323//regulation of cellular metabolic process;GO:0035556//intracellular signal transduction;GO:0043068//positive regulation of programmed cell death	K02861//receptor-interacting serine/threonine-protein kinase 1 [EC:2.7.11.1]	gi|762151175|ref|XP_011413565.1|//PREDICTED: uncharacterized protein LOC105318256 [Crassostrea gigas]
Unigene0012788	225	58.7005	140.136	1.25538	0.018832	Up	0.003621	NA	NA	NA	NA	NA
Unigene0020705	1215	43.285	10.0722	-2.10349	0.00362141	Down	0.000437724	NA	NA	NA	NA	gi|762111179|ref|XP_011438299.1|//PREDICTED: uncharacterized protein LOC105335865 isoform X1 [Crassostrea gigas]
Unigene0022726	990	39.7029	12.4756	-1.67014	0.0142125	Down	0.00250534	NA	NA	NA	NA	gi|762158119|ref|XP_011417228.1|//PREDICTED: coiled-coil domain-containing protein 60-like isoform X4 [Crassostrea gigas]
Unigene0001413	339	13.2713	99.2613	2.90292	0.000284617	Up	1.85898e-05	NA	NA	NA	NA	NA
Unigene0022487	1016	26941.1	64741.3	1.26488	0.0036886	Up	0.000448097	NA	NA	NA	NA	gi|405974528|gb|EKC39163.1|//hypothetical protein CGI_10024564 [Crassostrea gigas]
Unigene0006777	2523	76.4	27.5526	-1.47138	0.00388326	Down	0.000477562	GO:0016021//integral component of membrane	NA	NA	NA	gi|762078251|ref|XP_011452996.1|//PREDICTED: clarin-1-like [Crassostrea gigas]
Unigene0030603	219	26.0009	114.835	2.14293	0.000223076	Up	1.37525e-05	NA	NA	NA	NA	NA
Unigene0031083	1234	233.965	103.188	-1.18102	0.013526	Down	0.00234898	NA	NA	NA	K10301//F-box protein 21	gi|405976334|gb|EKC40846.1|//F-box only protein 21 [Crassostrea gigas]
Unigene0016468	2098	39.6477	15.195	-1.38365	0.0273074	Down	0.00587129	NA	NA	NA	NA	gi|762162049|ref|XP_011419270.1|//PREDICTED: uncharacterized protein LOC105322325 isoform X2 [Crassostrea gigas]
Unigene0030261	434	43.0695	110.254	1.3561	0.00544087	Up	0.000733982	NA	NA	NA	NA	NA
Unigene0001944	864	66.7405	134.56	1.01161	0.0284075	Up	0.00619566	NA	NA	NA	K06678//condensin complex subunit 3	gi|762087435|ref|XP_011426007.1|//PREDICTED: condensin complex subunit 3-like [Crassostrea gigas]
Unigene0013301	378	11.5355	50.1129	2.1191	0.00292085	Up	0.000334905	NA	NA	NA	NA	NA
Unigene0030711	658	1404.34	645.257	-1.12195	0.0081092	Down	0.00121078	NA	NA	NA	NA	NA
Unigene0021146	1149	20.8671	207.728	3.3154	1.22006e-08	Up	1.11618e-10	NA	NA	NA	NA	NA
Unigene0009043	508	8.48807	69.6687	3.037	5.85654e-07	Up	1.02864e-08	NA	NA	NA	NA	NA
Unigene0008084	1378	72.3456	17.8214	-2.02129	0.00027013	Down	1.74886e-05	NA	NA	NA	K04958//inositol 1,4,5-triphosphate receptor type 1	gi|762088028|ref|XP_011426322.1|//PREDICTED: inositol 1,4,5-trisphosphate receptor type 3-like isoform X1 [Crassostrea gigas]
Unigene0016084	2241	840.698	1718.69	1.03165	0.00258318	Up	0.000288035	NA	NA	NA	NA	gi|762170219|ref|XP_011423530.1|//PREDICTED: heterochromatin protein 1-binding protein 3-like [Crassostrea gigas]
Unigene0030107	458	295.437	1022.91	1.79175	7.39191e-05	Up	3.62161e-06	NA	NA	NA	K17699//src kinase associated phosphoprotein 1;K04513//Ras homolog gene family, member A	gi|762158899|ref|XP_011417645.1|//PREDICTED: src kinase-associated phosphoprotein 2-like [Crassostrea gigas]
Unigene0005665	973	35.0494	121.631	1.79506	0.000750505	Up	6.11964e-05	NA	NA	NA	NA	NA
Unigene0009721	1376	484.065	980.69	1.0186	0.000181835	Up	1.07463e-05	NA	NA	NA	K07876//Ras-related protein Rab-35	gi|762118477|ref|XP_011442127.1|//PREDICTED: ras-related protein Rab-35-like isoform X3 [Crassostrea gigas]
Unigene0033366	301	27.4615	80.6151	1.55364	0.00259214	Up	0.0002892	NA	NA	NA	NA	NA
Unigene0003194	2225	505.131	180.769	-1.48251	0.00246843	Down	0.000271699	NA	NA	NA	K17751//myosin heavy chain 6/7;K04648//dynactin 1;K20478//golgin subfamily B member 1	gi|762103154|ref|XP_011434092.1|//PREDICTED: reticulocyte-binding protein PFD0110w-like isoform X3 [Crassostrea gigas]
Unigene0008093	378	13.3355	75.0811	2.49318	6.16663e-05	Up	2.88783e-06	NA	NA	NA	NA	NA
Unigene0015509	2521	212.603	691.65	1.70188	0.0120255	Up	0.00201326	NA	NA	NA	NA	NA
Unigene0014441	3384	925.173	455.86	-1.02113	0.000565048	Down	4.33724e-05	NA	NA	NA	K09851//Ras association domain-containing protein 2/4	gi|762117549|ref|XP_011441633.1|//PREDICTED: ras association domain-containing protein 2-like isoform X1 [Crassostrea gigas]
Unigene0007771	240	11.9375	2.2866	-2.38423	0.0407414	Down	0.00984931	NA	NA	NA	NA	NA
Unigene0013484	13857	3417.28	7007.16	1.03598	0.0142425	Up	0.00251352	NA	GO:0097159//organic cyclic compound binding;GO:0004553//hydrolase activity, hydrolyzing O-glycosyl compounds;GO:0036094//small molecule binding	NA	K13190//RNA-binding protein 15	gi|762091113|ref|XP_011427943.1|//PREDICTED: serine/arginine repetitive matrix protein 2-like isoform X2 [Crassostrea gigas]
Unigene0020037	1303	215.616	90.1415	-1.2582	0.00339907	Down	0.000406315	NA	NA	NA	K13174//THO complex subunit 5	gi|762143316|ref|XP_011454906.1|//PREDICTED: THO complex subunit 5 homolog isoform X1 [Crassostrea gigas]
Unigene0005512	1025	101.027	270.788	1.42242	0.00195006	Up	0.000200594	NA	NA	NA	NA	NA
Unigene0025446	759	34.6	107.469	1.63508	0.000964284	Up	8.34539e-05	NA	NA	NA	NA	NA
Unigene0000683	1482	92.8063	24.1105	-1.94456	0.000189938	Down	1.13402e-05	NA	NA	NA	K05849//solute carrier family 8 (sodium/calcium exchanger)	gi|762122667|ref|XP_011444293.1|//PREDICTED: sodium/calcium exchanger 1-like isoform X7 [Crassostrea gigas]
Unigene0002752	260	84.257	180.524	1.09932	0.0146694	Up	0.00261487	NA	NA	NA	K13171//serine/arginine repetitive matrix protein 1	gi|762099061|ref|XP_011431943.1|//PREDICTED: serine/arginine repetitive matrix protein 1-like isoform X3 [Crassostrea gigas]
Unigene0015644	2459	279.271	55.4155	-2.3333	1.94296e-05	Down	7.11836e-07	NA	NA	NA	K15447//tRNASer (uridine44-2'-O)-methyltransferase [EC:2.1.1.211]	gi|762150766|ref|XP_011413349.1|//PREDICTED: TLC domain-containing protein 2-like [Crassostrea gigas]
Unigene0002034	550	52.854	13.6847	-1.94945	0.0378968	Down	0.00895263	NA	NA	NA	NA	gi|762134962|ref|XP_011450722.1|//PREDICTED: heat shock 70 kDa protein 12A-like [Crassostrea gigas]
Unigene0007526	693	352.152	727.991	1.04772	0.0210212	Up	0.00416927	NA	NA	NA	NA	NA
Unigene0033155	594	59.234	140.517	1.24625	0.0406106	Up	0.00980346	NA	GO:0016616//oxidoreductase activity, acting on the CH-OH group of donors, NAD or NADP as acceptor;GO:0000166//nucleotide binding;GO:0051287//NAD binding;GO:0004617//phosphoglycerate dehydrogenase activity	GO:0006564//L-serine biosynthetic process;GO:0055114//oxidation-reduction process;GO:0006563//L-serine metabolic process	K00058//D-3-phosphoglycerate dehydrogenase [EC:1.1.1.95]	gi|405963209|gb|EKC28803.1|//D-3-phosphoglycerate dehydrogenase, partial [Crassostrea gigas]
Unigene0007124	1274	119.506	46.1001	-1.37425	0.0353291	Down	0.00818163	NA	NA	NA	K15717//prostamide/prostaglandin F2alpha synthase [EC:1.11.1.20]	gi|762075958|ref|XP_011445053.1|//PREDICTED: thioredoxin-like protein AAED1 [Crassostrea gigas]
Unigene0026343	697	119.499	299.253	1.32437	0.000632413	Up	4.97512e-05	NA	NA	NA	NA	NA
Unigene0012902	372	38.8661	9.14314	-2.08775	0.0440864	Down	0.0109011	NA	GO:0046872//metal ion binding	NA	K16061//baculoviral IAP repeat-containing protein 7/8	gi|405973931|gb|EKC38618.1|//Baculoviral IAP repeat-containing protein 7-A [Crassostrea gigas]
Unigene0000740	1969	190.094	55.182	-1.78444	0.00105285	Down	9.26727e-05	NA	NA	NA	K05858//phosphatidylinositol phospholipase C, beta [EC:3.1.4.11]	gi|762110488|ref|XP_011437937.1|//PREDICTED: 1-phosphatidylinositol 4,5-bisphosphate phosphodiesterase classes I and II-like isoform X2 [Crassostrea gigas]
Unigene0013350	1160	95.9366	385.53	2.00669	2.17913e-08	Up	2.14641e-10	NA	NA	NA	NA	gi|762086247|ref|XP_011425394.1|//PREDICTED: uncharacterized protein LOC105326869 isoform X4 [Crassostrea gigas]
Unigene0011455	981	46.2086	16.7518	-1.46385	0.0469921	Down	0.0118268	NA	NA	NA	NA	gi|762071108|ref|XP_011425360.1|//PREDICTED: SPARC-related modular calcium-binding protein 1-like isoform X8 [Crassostrea gigas]
Unigene0000777	224	18.1141	51.4388	1.50575	0.0280343	Up	0.0060955	NA	NA	NA	NA	NA
Unigene0014409	3380	111.388	27.8016	-2.00235	7.7063e-06	Down	2.30741e-07	NA	NA	NA	K05668//ATP-binding cassette, subfamily C (CFTR/MRP), member 5	gi|762145417|ref|XP_011455987.1|//PREDICTED: multidrug resistance-associated protein 5-like [Crassostrea gigas]
Unigene0024277	849	30.2179	98.7908	1.70897	0.00055713	Up	4.26403e-05	GO:0016021//integral component of membrane;GO:0031011//Ino80 complex;GO:0000790//nuclear chromatin	GO:0097159//organic cyclic compound binding;GO:0046872//metal ion binding;GO:0046914//transition metal ion binding;GO:0003676//nucleic acid binding	GO:0033554//cellular response to stress;GO:0000087//mitotic M phase;GO:0006338//chromatin remodeling;GO:0006355//regulation of transcription, DNA-templated;GO:0006351//transcription, DNA-templated;GO:0006259//DNA metabolic process	K11673//actin-related protein 8	gi|405954982|gb|EKC22267.1|//Actin-related protein 8 [Crassostrea gigas]
Unigene0016243	2177	214.998	642.74	1.57991	0.00317535	Up	0.000373803	NA	NA	NA	K02183//calmodulin	gi|762164486|ref|XP_011420558.1|//PREDICTED: FK506-binding protein 5-like isoform X3 [Crassostrea gigas]
Unigene0027874	599	37.5813	9.29339	-2.01574	0.0104986	Down	0.00168306	NA	NA	NA	K10380//ankyrin	gi|405959245|gb|EKC25302.1|//Ankyrin-1 [Crassostrea gigas]
Unigene0014509	3305	254.303	598.626	1.23511	2.48049e-05	Up	9.52788e-07	NA	NA	NA	K19672//intraflagellar transport protein 140	gi|762093192|ref|XP_011429047.1|//PREDICTED: intraflagellar transport protein 140 homolog [Crassostrea gigas]
Unigene0020805	1202	137.329	55.8634	-1.29766	0.00475182	Down	0.00061661	NA	NA	NA	NA	gi|762167233|ref|XP_011421941.1|//PREDICTED: uncharacterized protein LOC105324539 [Crassostrea gigas]
Unigene0015045	2802	248.15	121.723	-1.02761	0.0126126	Down	0.00213808	NA	NA	NA	K00718//galactoside 2-L-fucosyltransferase 1/2 [EC:2.4.1.69]	gi|762083141|ref|XP_011424230.1|//PREDICTED: galactoside 2-alpha-L-fucosyltransferase 2-like [Crassostrea gigas]
Unigene0002880	2680	210.518	558.518	1.40766	2.0354e-05	Up	7.5522e-07	NA	NA	NA	NA	NA
Unigene0009160	399	128.694	777.55	2.59499	3.30194e-07	Up	5.11553e-09	NA	NA	NA	NA	gi|762090651|ref|XP_011427707.1|//PREDICTED: WD repeat-containing protein 64-like isoform X3 [Crassostrea gigas]
Unigene0031009	1891	107.214	240.251	1.16405	0.00215943	Up	0.000228602	NA	NA	NA	NA	NA
Unigene0019003	1466	118.393	257.265	1.11967	0.000763395	Up	6.25774e-05	NA	NA	GO:0050794//regulation of cellular process	K16729//cysteine and histidine-rich domain-containing protein 1	gi|405958045|gb|EKC24211.1|//Cysteine and histidine-rich domain-containing protein 1 [Crassostrea gigas]
Unigene0031110	339	62.6589	21.0195	-1.57579	0.00835758	Down	0.00125959	NA	NA	NA	K20124//proline-serine-threonine phosphatase interacting protein 2	gi|762086902|ref|XP_011425733.1|//PREDICTED: proline-serine-threonine phosphatase-interacting protein 2-like isoform X2 [Crassostrea gigas]
Unigene0024714	818	22.8171	5.95869	-1.93705	0.0128775	Down	0.00219818	GO:0016020//membrane;GO:0005622//intracellular	GO:1901363//heterocyclic compound binding;GO:0097159//organic cyclic compound binding;GO:0016787//hydrolase activity;GO:0004767//sphingomyelin phosphodiesterase activity;GO:0005525//GTP binding;GO:0036094//small molecule binding	GO:0007165//signal transduction;GO:0007264//small GTPase mediated signal transduction	K07831//Ras-related protein M-Ras	gi|762169655|ref|XP_011423238.1|//PREDICTED: ras-related protein M-Ras-like [Crassostrea gigas]
Unigene0002355	1442	424.85	117.431	-1.85514	8.57172e-05	Down	4.31988e-06	GO:0043231//intracellular membrane-bounded organelle;GO:0005783//endoplasmic reticulum;GO:0044425//membrane part;GO:0016021//integral component of membrane	GO:0046872//metal ion binding;GO:0005515//protein binding;GO:0005509//calcium ion binding;GO:0051082//unfolded protein binding	GO:0044267//cellular protein metabolic process;GO:0006457//protein folding;GO:0006897//endocytosis	K08054//calnexin	gi|765826452|ref|NP_001292307.1|//uncharacterized protein LOC105344505 precursor [Crassostrea gigas]
Unigene0008300	1043	103.781	320.016	1.62461	3.28681e-05	Up	1.35156e-06	NA	NA	NA	NA	NA
Unigene0000596	248	0.939796	6.85686	2.86713	0.0151509	Up	0.00272196	NA	NA	NA	NA	NA
Unigene0009133	1576	64.7812	9.79291	-2.72577	7.24764e-05	Down	3.52321e-06	NA	NA	NA	NA	gi|762143579|ref|XP_011455042.1|//PREDICTED: uncharacterized protein LOC105347594 isoform X1 [Crassostrea gigas]
Unigene0005442	945	70.2281	292.607	2.05885	1.11207e-07	Up	1.41795e-09	NA	NA	NA	NA	NA
Unigene0022205	1039	124.423	56.4265	-1.1408	0.0408587	Down	0.00988679	NA	NA	NA	K14386//solute carrier family 5 (sodium-dependent multivitamin transporter), member 6	gi|762135476|ref|XP_011450988.1|//PREDICTED: all-trans retinoic acid-induced differentiation factor-like [Crassostrea gigas]
Unigene0017750	1727	349.717	970.735	1.47289	0.00362847	Up	0.000439057	NA	NA	NA	K19970//5'-nucleotidase [EC:3.1.3.5]	gi|405962625|gb|EKC28283.1|//5'-nucleotidase [Crassostrea gigas]
Unigene0010102	322	54.9419	11.7656	-2.22334	0.00122278	Down	0.000110892	NA	NA	NA	NA	NA
Unigene0013239	727	86.6226	362.749	2.06616	7.23939e-07	Up	1.3246e-08	NA	NA	NA	NA	NA
Unigene0005068	1552	642.713	1424.79	1.1485	0.000307861	Up	2.03729e-05	NA	NA	NA	K10380//ankyrin	gi|762106000|ref|XP_011435579.1|//PREDICTED: uncharacterized protein LOC105334014 isoform X2 [Crassostrea gigas]
Unigene0010136	1426	678.723	1401.67	1.04625	0.00196706	Up	0.000202594	NA	NA	NA	NA	gi|762136329|ref|XP_011451435.1|//PREDICTED: uncharacterized protein LOC105345099 [Crassostrea gigas]
Unigene0004163	337	92.0166	203.203	1.14295	0.0363035	Up	0.0084825	NA	NA	NA	NA	NA
Unigene0025351	767	142.572	323.583	1.18244	0.00196787	Up	0.000202803	NA	NA	NA	NA	gi|762138519|ref|XP_011452584.1|//PREDICTED: serine/arginine repetitive matrix protein 2-like isoform X5 [Crassostrea gigas]
Unigene0019346	1412	110.959	332.175	1.58192	0.000152876	Up	8.69859e-06	NA	NA	NA	K06560//mannose receptor, C type	gi|762133523|ref|XP_011449965.1|//PREDICTED: macrophage mannose receptor 1-like [Crassostrea gigas]
Unigene0012464	747	91.9254	230.323	1.32512	0.00182566	Up	0.000184481	NA	NA	NA	NA	NA
Unigene0018696	1527	172.414	365.131	1.08254	0.00498055	Up	0.000654897	NA	NA	NA	NA	NA
Unigene0007560	229	8.71218	27.3323	1.6495	0.0473162	Up	0.0119714	NA	NA	NA	NA	NA
Unigene0004200	1228	141.167	328.531	1.21863	0.00413358	Up	0.000517438	NA	NA	NA	NA	NA
Unigene0007354	509	53.1497	111.07	1.06334	0.0293653	Up	0.00646448	NA	NA	NA	NA	NA
Unigene0028509	702	5.37324	36.8747	2.77877	0.0130299	Up	0.00223375	NA	NA	NA	NA	NA
Unigene0022152	1049	161.676	61.5171	-1.39405	0.000958975	Down	8.28721e-05	NA	NA	NA	NA	gi|762129163|ref|XP_011447698.1|//PREDICTED: protein FAM199X-like [Crassostrea gigas]
[truncated: 4,776 more rows]
